# Supplementary material for: A scientometric dataset on pharmaceuticals and illicit drugs (including cocaine) in the water resources of Latin America and the Caribbean (1990–2024)
Source: Data Brief. 2025 Sep 23;63:112100. doi: 10.1016/j.dib.2025.112100 (PMC12550163; doi:10.1016/j.dib.2025.112100)
Supplement: Supplementary file 1 [file mmc1.xlsx]

## Sheet: General information 
			A scientometric dataset on pharmaceuticals and illicit drugs (including cocaine) in the water resources of Latin America and the Caribbean (1990–2024) Vinicius Roveri, (a,b,c,*); Alberto Teodorico Correiab (d); Walber Toma (c); Camilo Dias Seabra Pereira (e); Luciana Lopes Guimarães (c) aUniversidade Metropolitana de Santos (UNIMES), Avenida Conselheiro Nébias, 536 - Encruzilhada, 11045-002, Sant…

## Sheet: Raw files (WoSCC)
		Table S0 - Raw files obtained in Web of Science (WoSCC)
		Authors	Author`s keywords	Author address	Abstract	Affiliations	Date of search in WoSCC	DOI	ISSN	Funding	ISO Source abbreviation	Journal (Source)	Language	Orcid.numbers		Publisher	Subject category	Times cited	Document title	Document type	Unique article identifier	Web.of.science.categories.	Web.of.science.index	Year	Reprint address	Biblioraphic database	Authors' affiliation	Age
		BECERRA-RUEDA OF;RODRIGUEZ-FIGUEROA GM;MARMOLEJO-RODRIGUEZ AJ;AGUINIGA-GARCIA S;DURAN-ALVAREZ JC	CARBAMAZEPINE; CIPROFLOXACIN; CAFFEINE; LA PAZ LAGOON; LC-MS/MS; INVERSE; ESTUARY; SULFAMETHOXAZOLE; WASTEWATER DISPOSAL	DURÁN-ALVAREZ, JC (CORRESPONDING AUTHOR), UNIV NACL AUTONOMA MEXICO, DEPT MICRO \& NANOTECNOL, INST CIENCIAS APLICADAS \& TECNOL, CIRCUITO EXTERIOR S-N, MEXICO CITY 04510, MEXICO.; BECERRA-RUEDA, OSCAR FERNANDO; RODRIGUEZ-FIGUEROA, GRISELDA MARGARITA; MARMOLEJO-RODRIGUEZ, ANA JUDITH; AGUINIGA-GARCIA, SERGIO, INST POLITECN NACL, CTR INTERDISCIPLINARIO CIENCIAS MARINAS, AVE IPN S-N COL PLAYA PALO S…	CONTAMINATION OF MARINE ECOSYSTEMS BY PHARMACEUTICALLY ACTIVE COMPOUNDS (PHACS) DESERVES MORE RESEARCH SINCE THEIR ENVIRONMENTAL FATE DIFFERS FROM THAT OBSERVED IN FRESHWATER SYSTEMS. HOWEVER, KNOWLEDGE REMAINS SCARCE, ESPECIALLY IN SEMI-ARID COASTAL REGIONS OF THE GLOBAL SOUTH. THIS STUDY INVESTIGATES THE OCCURRENCE AND DISTRIBUTION OF CAFFEINE, CARBAMAZEPINE, CIPROFLOXACIN, AND SULFAMETHOXAZOLE…	INSTITUTO POLITECNICO NACIONAL - MEXICO; UNIVERSIDAD NACIONAL AUTONOMA DE MEXICO	2025-03-02	10.3390/jox14040093	2039-4713	SECRETARIA DE CIENCIA, TECNOLOGIA E INNOVACION DE LA CIUDAD DE MEXICO (SECITI) [SECITI/047/2016]; SECRETARIA DE INVESTIGACION Y POSGRADO DEL INSTITUTO POLITECNICO NACIONAL [SIP 20180390, SIP 20195483, SIP 20200528]	J. XENOBIOTICS	JOURNAL OF XENOBIOTICS	ENGLISH	DURAN-ALVAREZ, JUAN CARLOS/0000-0002-5247-6719		MDPI	TOXICOLOGY	0	PHARMACEUTICAL RESIDUES IN SEDIMENTS OF A COASTAL LAGOON IN NORTHWEST MEXICO-OCCURRENCE AND ENVIRONMENTAL RISK ASSESSMENT	ARTICLE	WOS001386019700001	TOXICOLOGY	EMERGING SOURCES CITATION INDEX (ESCI)	2024	DURÁN-ALVAREZ, JC (CORRESPONDING AUTHOR), UNIV NACL AUTONOMA MEXICO, DEPT MICRO \& NANOTECNOL, INST CIENCIAS APLICADAS \& TECNOL, CIRCUITO EXTERIOR S-N, MEXICO CITY 04510, MEXICO	ISI	UNIV NACL AUTONOMA MEXICO;INST POLITECN NACL;UNIV NACL AUTONOMA MEXICO	2
		RODRIGUES IAPT;CECCOPIERI M;CHICLANA R;TESSARO L;ALMEIDA RF;MOREIRA D;MASSONE CG	CONTAMINANTS OF EMERGING CONCERN; SORT-TERM MONITORING; SEDIMENTS; COASTAL LAGOONS	MASSONE, CG (CORRESPONDING AUTHOR), PONTIFICIA UNIV CATOLICA RIO DE JANEIRO, DEPT CHEM, LABMAM, BR-22453900 RIO DE JANEIRO, BRAZIL.; RODRIGUES, IZABELLA ALMIRANTE PORTO TIBURCIO; CHICLANA, RODRIGO; ALMEIDA, REGINA FONSECA; MOREIRA, DIANA; MASSONE, CARLOS GERMAN, PONTIFICIA UNIV CATOLICA RIO DE JANEIRO, DEPT CHEM, LABMAM, BR-22453900 RIO DE JANEIRO, BRAZIL.; CECCOPIERI, MILENA, FLORIDA INT UNIV, I…	THIS RESEARCH AIMED TO ASSESS THE POTENTIAL OF EMERGING CONTAMINANTS AS ENVIRONMENTAL QUALITY INDICATORS FOR SHORT-TERM MONITORING PROGRAMS, IN CONTRAST WITH TRADITIONAL CONTAMINANTS. THIRTEEN SEDIMENT SAMPLES FROM FROM PIRATININGA, A COASTAL LAGOON SUBJECTED TO ANTHROPOGENIC IMPACT, WERE ANALYZED FOR THE FOLLOWING COMPOUNDS: NAPROPAMIDE, DICLOFENAC, NAPROXEN, TRICLOSAN, IBUPROFEN, 17(3-ESTRADIOL…	STATE UNIVERSITY SYSTEM OF FLORIDA; FLORIDA INTERNATIONAL UNIVERSITY; UNIVERSIDADE FEDERAL DE LAVRAS	2025-03-02	10.1016/j.marpolbul.2024.117212	1879-3363	COORDENACAO DE APERFEICOAMENTO DE PESSOAL DE NIVEL SUPERIOR-BRASIL (CAPES) [001]; FUNDACAO CARLOS CHAGAS FILHO DE AMPARO A PESQUISA DO ESTADO DO RIO DE JANEIRO (FAPERJ) [E-26/210.418/2022 (269342), 200.170/2023]	MAR. POLLUT. BULL.	MARINE POLLUTION BULLETIN	ENGLISH	CECCOPIERI, MILENA/0000-0003-0875-1522 MASSONE, CARLOS GERMAN/0000-0001-6176-7254 RODRIGUES, IZABELLA/0009-0004-2733-0939		PERGAMON-ELSEVIER SCIENCE LTD	ENVIRONMENTAL SCIENCES \& ECOLOGY; MARINE \& FRESHWATER BIOLOGY	0	EMERGING CONTAMINANTS AS INDICATORS OF SHORT-TERM ENVIRONMENTAL CHANGES IN AN EUTROPHICATED COASTAL LAGOON	ARTICLE	WOS001353966300001	ENVIRONMENTAL SCIENCES; MARINE \& FRESHWATER BIOLOGY	SCIENCE CITATION INDEX EXPANDED (SCI-EXPANDED)	2024	MASSONE, CG (CORRESPONDING AUTHOR), PONTIFICIA UNIV CATOLICA RIO DE JANEIRO, DEPT CHEM, LABMAM, BR-22453900 RIO DE JANEIRO, BRAZIL	ISI	PONTIFICIA UNIV CATOLICA RIO DE JANEIRO;PONTIFICIA UNIV CATOLICA RIO DE JANEIRO;FLORIDA INT UNIV;UNIV FED LAVRAS	2
		HAUSER-DAVIS RA;WOSNICK N;HOFF R;BARCELLOS B;VIANNA M;SAGGIORO EM	DRUGS OF ABUSE; CONTAMINATION; ILLEGAL SUBSTANCES; MONITORING; AQUATIC; ENVIRONMENTS	HAUSER-DAVIS, RA; SAGGIORO, EM (CORRESPONDING AUTHOR), FUNDACAO OSWALDO CRUZ, LAB AVALIACAO \& PROMOCAO SAUDE AMBIENTAL, INST OSWALDO CRUZ, RIO DE JANEIRO, BRAZIL.; HAUSER-DAVIS, RACHEL ANN; SAGGIORO, ENRICO MENDES, FUNDACAO OSWALDO CRUZ, LAB AVALIACAO \& PROMOCAO SAUDE AMBIENTAL, INST OSWALDO CRUZ, RIO DE JANEIRO, BRAZIL.; WOSNICK, NATASCHA, CAPE ELEUTHERA INST, ELEUTHERA, BAHAMAS.; HOFF, RODRIG…	COCAINE AND ITS PRIMARY METABOLITE, BENZOYLECGONINE, HAVE BEEN RECENTLY DETECTED IN SHARKS, INDICATING A GROWING CONCERN OVER MARINE DRUG POLLUTION. THE PRESENCE OF THIS DRUG IN MARINE FAUNA POSES RISKS SUCH AS PHYSIOLOGICAL STRESS, IMPAIRED GROWTH, REPRODUCTION, AND ALTERED BEHAVIORS, POTENTIALLY LEADING TO BIODIVERSITY LOSS AND DISRUPTED ECOLOGICAL INTERACTIONS. BIOMAGNIFICATION MAY FURTHER AFF…	FUNDACAO OSWALDO CRUZ; UNIVERSIDADE FEDERAL DO RIO DE JANEIRO	2025-03-02	10.1016/j.marpolbul.2024.117064	1879-3363	HIGHER EDUCATION PERSONNEL (COORDINATION FOR THE IMPROVEMENT OF HIGHER EDUCATION PERSONNEL - CAPES) [001/2021]; CARLOS CHAGAS FILHO FOUNDATION [E-21/201.271/2021]; JOVEM PESQUISADOR FLUMINENSE COM VINCULO EM ICTS DO ESTADO DO RIO DE JANEIRO GRANT [E-21/210.298/2022, E-26/2010.300/2022]; NATIONAL COUNCIL FOR SCIENTIFIC AND TECHNOLOGICAL DEVELOPMENT (CNPQ) [304571/2021-0]; FAPERJ [E26/201.270/2021]…	MAR. POLLUT. BULL.	MARINE POLLUTION BULLETIN	ENGLISH			PERGAMON-ELSEVIER SCIENCE LTD	ENVIRONMENTAL SCIENCES \& ECOLOGY; MARINE \& FRESHWATER BIOLOGY	0	COCAINE AND OTHER ILLICIT DRUGS IN THE MARINE ENVIRONMENT: POTENTIAL EFFECTS AND FUTURE DIRECTIONS	ARTICLE	WOS001331083600001	ENVIRONMENTAL SCIENCES; MARINE \& FRESHWATER BIOLOGY	SCIENCE CITATION INDEX EXPANDED (SCI-EXPANDED)	2024	HAUSER-DAVIS, RA; SAGGIORO, EM (CORRESPONDING AUTHOR), FUNDACAO OSWALDO CRUZ, LAB AVALIACAO \& PROMOCAO SAUDE AMBIENTAL, INST OSWALDO CRUZ, RIO DE JANEIRO, BRAZIL	ISI	INST OSWALDO CRUZ;INST OSWALDO CRUZ;NATASCHA;SETOR LAB AVANCADO SANTA CATARINA SLAV SC;UNIV FED RIO DE JANEIRO;RIO DE JANEIRO AQUARIUM RES CTR	2
		ROVERI V;GUIMARAES LL;KIYOTANI R;BARREIROS B;DE ASSIS JUNIOR WRA;METROPOLO A;PAULA P;DOS SANTOS GA;RODRIGUES AZ;PEREIRA CDS;CORREIA AT	SUBTROPICAL ECOSYSTEM; COASTAL RIVER; TEMPORAL VARIATION; CELEBRATORY; PARTIES; PHARMACEUTICALS; ILLICIT DRUGS; RISK ASSESSMENT	ROVERI, V (CORRESPONDING AUTHOR), UNIV METROPOLITANADE SANTOS UNIMES, AVE CONSELHEIRO NEBIAS,536 ENCRUZILHADA, BR-11045002 SANTOS, SP, BRAZIL.; ROVERI, VINICIUS, UNIV METROPOLITANADE SANTOS UNIMES, AVE CONSELHEIRO NEBIAS,536 ENCRUZILHADA, BR-11045002 SANTOS, SP, BRAZIL.; ROVERI, VINICIUS, CTR INTERDISCIPLINAR INVESTIGACA MARINHA \& AMBIENT, AVE GEN NORTON MATOS S-N, P-4450208 MATOSINHOS, PORTUGAL…	THIS STUDY ASSESSED THE OCCURRENCE AND ECOLOGICAL POTENTIAL RISK OF NINE SELECTED PHARMACEUTICALS IN WATER SAMPLES FROM THE JUQUEHY RIVER. THE RIVER FLOWS CONTINUOUSLY TO JUQUEHY BEACH, KNOWN AS ``THE JEWEL OF THE NORTH COAST'' OF SAO PAULO, BRAZIL. SAMPLES WERE COLLECTED DURING CHRISTMAS AND THE NEW YEAR (PERIOD OF DECEMBER 2023-JANUARY 2024), IN ADDITION TO A PREVIOUS BASELINE WEEKEND, TO COMPA…	UNIVERSIDADE SANTA CECILIA; UNIVERSIDADE FEDERAL DE SAO PAULO (UNIFESP); UNIVERSITY OF TRAS-OS-MONTES \& ALTO DOURO; UNIVERSIDADE DO PORTO	2025-03-02	10.1016/j.marenvres.2024.106759	1879-0291	NATIONAL FUNDS THROUGH FCT-FOUNDATION FOR SCIENCE AND TECHNOLOGY [UIDB/04423/2020, UIDP/04423/2020]; CNPQ	MAR. ENVIRON. RES.	MARINE ENVIRONMENTAL RESEARCH	ENGLISH	SEABRA PEREIRA, CAMILO/0000-0001-8357-8112 BARREIROS KIYOTANI, RAFAEL/0009-0005-0862-7689 ANDRADE DE ASSIS JUNIOR, WELLINGTON RUI/0000-0001-7209-9730 ROVERI, VINICIUS/0000-0001-7812-8467		ELSEVIER SCI LTD	ENVIRONMENTAL SCIENCES \& ECOLOGY; MARINE \& FRESHWATER BIOLOGY; TOXICOLOGY	1	TEMPORAL VARIABILITY AND ECOLOGICAL RISKS OF PHARMACEUTICALS AND COCAINE DURING THE CHRISTMAS AND NEW YEAR HOLIDAYS IN A BEACH AREA OF NORTH COAST OF SAO PAULO, BRAZIL	ARTICLE	WOS001327672900001	ENVIRONMENTAL SCIENCES; MARINE \& FRESHWATER BIOLOGY; TOXICOLOGY	SCIENCE CITATION INDEX EXPANDED (SCI-EXPANDED)	2024	ROVERI, V (CORRESPONDING AUTHOR), UNIV METROPOLITANADE SANTOS UNIMES, AVE CONSELHEIRO NEBIAS,536 ENCRUZILHADA, BR-11045002 SANTOS, SP, BRAZIL	ISI	UNIV METROPOLITANADE SANTOS UNIMES;UNIV METROPOLITANADE SANTOS UNIMES;CTR INTERDISCIPLINAR INVESTIGACA MARINHA AND AMBIENT;UNIV SANTA CECILIA UNISANTA;UNIV FED SAO PAULO UNIFESP;UNIV TRAS OS MONTES AND ALTO DOURO UTAD;UNIV PORTO UP	2
		DOS SANTOS CR;ROSA E SILVA GO;VALIAS CF;SANTOS LVS;AMARAL MCS	ALIIVIBRIO FISCHERI; TOXICITY; CONCENTRATION ADDITION MODEL; INDEPENDENT; ACTION MODEL; SYNERGISM	AMARAL, MCS (CORRESPONDING AUTHOR), UNIV FED MINAS GERAIS, DEPT SANIT \& ENVIRONM ENGN, INST CIENCIAS BIOL, 6627 ANTONIO CARLOS AVE,CAMPUS PAMPULHA, BR-31270901 BELO HORIZONTE, MG, BRAZIL.; DOS SANTOS, CAROLINA RODRIGUES; ROSA E SILVA, GUILHERME OTAVIO; AMARAL, MIRIAM CRISTINA SANTOS, UNIV FED MINAS GERAIS, DEPT SANIT \& ENVIRONM ENGN, INST CIENCIAS BIOL, 6627 ANTONIO CARLOS AVE,CAMPUS PAMPULHA, …	PHARMACEUTICALLY ACTIVE COMPOUNDS (PHACS) HAVE BEEN DETECTED IN SEVERAL AQUATIC COMPARTMENTS, WHICH HAS BEEN OF ENVIRONMENTAL CONCERN SINCE PHACS CAN CAUSE ADVERSE EFFECTS ON THE AQUATIC ECOSYSTEM AT LOW CONCENTRATIONS. DESPITE THE VARIETY OF PHACS DETECTED IN SURFACE WATER, ECOTOXICOLOGICAL STUDIES ARE NON-EXISTENT FOR MANY OF THEM, MAINLY REGARDING THEIR MIXTURE. IN ADDITION, WATER BODIES CAN C…	UNIVERSIDADE FEDERAL DE MINAS GERAIS; PONTIFICIA UNIVERSIDADE CATOLICA DE MINAS GERAIS	2025-03-02	10.1016/j.aquatox.2024.107068	1879-1514	COORDINATION OF SUPERIOR LEVEL STAFF IMPROVEMENT (CAPES); NATIONAL COUNCIL FOR SCIENTIFIC AND TECHNO-LOGICAL DEVELOPMENT (CNPQ); FOUNDATION FOR RESEARCH SUPPORT OF THE STATE OF MINAS GERAIS (FAPEMIG)	AQUAT. TOXICOL.	AQUATIC TOXICOLOGY	ENGLISH	AMARAL, MIRIAM/0000-0003-2246-9240		ELSEVIER	MARINE \& FRESHWATER BIOLOGY; TOXICOLOGY	0	ECOTOXICOLOGICAL STUDY OF SEVEN PHARMACEUTICALLY ACTIVE COMPOUNDS: MIXTURE EFFECTS AND ENVIRONMENTAL RISK ASSESSMENT	ARTICLE	WOS001316655100001	MARINE \& FRESHWATER BIOLOGY; TOXICOLOGY	SCIENCE CITATION INDEX EXPANDED (SCI-EXPANDED)	2024	AMARAL, MCS (CORRESPONDING AUTHOR), UNIV FED MINAS GERAIS, DEPT SANIT \& ENVIRONM ENGN, INST CIENCIAS BIOL, 6627 ANTONIO CARLOS AVE,CAMPUS PAMPULHA, BR-31270901 BELO HORIZONTE, MG, BRAZIL	ISI	UNIV FED MINAS GERAIS;UNIV FED MINAS GERAIS;PONTIFICIA UNIV CATOLICA MINAS GERAIS;CTR FED EDUC TECNOL CEFET MG	2
		OLIVEIRA TMA;MANSANO AS;HOLANDA C;A. A;PINTO TS;REIS JB;AZEVEDO EB;VERBINNEN RT;VIANA JL;FRANCO TCRS;VIEIRA EM	EMERGING CONTAMINANTS; ENVIRONMENTAL RISK ASSESSMENT; METHYLPARABEN; PHARMACEUTICALS; POLLUTION; PHARMACEUTICALS AND PERSONAL CARE PRODUCTS; (PPCPS)	OLIVEIRA, TMA (CORRESPONDING AUTHOR), UNIV SAO PAULO, SAO CARLOS INST CHEM, SAO CARLOS, SP, BRAZIL.; OLIVEIRA, TMA (CORRESPONDING AUTHOR), SANTA LUZIA FAC, SANTA INES, SANTA LUZIA, BRAZIL.; OLIVEIRA, THIESSA M. A.; HOLANDA, CARLOS A.; REIS, JONAS B.; AZEVEDO, EDUARDO B.; VERBINNEN, RAPHAEL T.; VIEIRA, ENY M., UNIV SAO PAULO, SAO CARLOS INST CHEM, SAO CARLOS, SP, BRAZIL.; OLIVEIRA, THIESSA M. A., …	WE INVESTIGATED THE OCCURRENCE AND THE ENVIRONMENTAL RISK OF EIGHT CONTAMINANTS OF EMERGING CONCERN (CECS; ACETAMINOPHEN, NAPROXEN, DICLOFENAC, METHYLPARABEN, 17 BETA-ESTRADIOL, SULFATHIAZOLE, SULFADIMETHOXINE, AND SULFAMETHAZINE) IN THREE BRAZILIAN WATER BODIES, NAMELY, THE MONJOLINHO RIVER BASIN (S \& ATILDE;O PAULO STATE), THE MOGI GUA \& CCEDIL;U RIVER (S \& ATILDE;O PAULO STATE), AND THE ITA…	UNIVERSIDADE DE SAO PAULO; UNIVERSIDADE FEDERAL DE SAO CARLOS; UNIVERSIDADE FEDERAL DO MARANHAO; UNIVERSIDADE DE SAO PAULO; UNIVERSIDADE FEDERAL DO MARANHAO; UNIVERSIDADE ESTADUAL PAULISTA	2025-03-02	10.1002/etc.5953	1552-8618	FUNDACAO DE AMPARO A PESQUISA E AO DESENVOLVIMENTO CIENTIFICO E TECNOLOGICO DO MARANHAO (FAPEMA) [BD-01540/13]; FUNDACAO DE AMPARO A PESQUISA DE SAO PAULO (FAPESP) [2014/02739-6]; COORDENACAO DE APERFEICOAMENTO DE PESSOAL DE NIVEL SUPERIOR (CAPES) [88887.364036/2019-00]; FAPESP [12/03770-9, 2019/18124-4, 2023/15970-7]; FAPEMA [BM-02411/17, BEST-EXT-00901/18]	ENVIRON. TOXICOL. CHEM.	ENVIRONMENTAL TOXICOLOGY AND CHEMISTRY	ENGLISH	OLIVEIRA, THIESSA MARAMALDO/0000-0002-9184-6655 VIANA, JOSE LUCAS MARTINS/0000-0002-4030-9905		WILEY	ENVIRONMENTAL SCIENCES \& ECOLOGY; TOXICOLOGY	1	OCCURRENCE AND ENVIRONMENTAL RISK ASSESSMENT OF CONTAMINANTS OF EMERGING CONCERN IN BRAZILIAN SURFACE WATERS	ARTICLE	WOS001279927600001	ENVIRONMENTAL SCIENCES; TOXICOLOGY	SCIENCE CITATION INDEX EXPANDED (SCI-EXPANDED)	2024	OLIVEIRA, TMA (CORRESPONDING AUTHOR), UNIV SAO PAULO, SAO CARLOS INST CHEM, SAO CARLOS, SP, BRAZIL	ISI	UNIV SAO PAULO;TMA (CORRESPONDING AUTHOR);UNIV SAO PAULO;SANTA LUZIA FAC;UNIV FED SAO CARLOS;UNIV FED MARANHAO;UNIV SAO PAULO;UNIV FED MARANHAO;SAO PAULO STATE UNIV	2
		ARAUJO GF;DE OLIVEIRA LVA;HOFF RB;WOSNICK N;VIANNA M;VERRUCK S;HAUSER-DAVIS RA;SAGGIORO E;MENDES M	ILLICIT DRUGS; CONTAMINANTS OF EMERGING CONCERN; ELASMOBRANCHS; DRUG; METABOLISM	HAUSER-DAVIS, RA; SAGGIORO, EM (CORRESPONDING AUTHOR), FUNDACAO OSWALDO CRUZ, LAB AVALIACAO \& PROMOCAO SAUDE AMBIENTAL, RIO DE JANEIRO, BRAZIL.; SAGGIORO, EM (CORRESPONDING AUTHOR), FUNDACAO OSWALDO CRUZ, PROGRAMA POSGRAD SAUDE PUBL \& MEIO AMBIENTE, ESCOLA NACL SAUDE PUBL SERGIO AROUCA, RIO DE JANEIRO, BRAZIL.; ARAUJO, GABRIEL DE FARIAS; HAUSER-DAVIS, RACHEL ANN; SAGGIORO, ENRICO MENDES, FUNDAC…	COCAINE (COC) AND BENZOYLECGONINE (BE), THE MAIN COC METABOLITE, HAVE BEEN DETECTED IN AQUATIC ECOSYSTEMS. STUDIES FOCUSING ON WILD FISH ARE, HOWEVER, VERY LIMITED, AND NO REPORTS CONCERNING ELASMOBRANCHS ARE AVAILABLE. THIS STUDY INVESTIGATED COC AND BE LEVELS IN BRAZILIAN SHARPNOSE SHARKS (RHIZOPRIONODON LALANDII) (N = 13) USING LC-MS/MS. ALL SAMPLES (13/13) TESTED POSITIVE FOR COC, WITH 92 \% …	FUNDACAO OSWALDO CRUZ; FUNDACAO OSWALDO CRUZ; UNIVERSIDADE FEDERAL DE SANTA CATARINA (UFSC)	2025-03-02	10.1016/j.scitotenv.2024.174798	1879-1026	HIGHER EDUCATION PERSONNEL (COORDINATION FOR THE IMPROVEMENT OF HIGHER EDUCATION PERSONNEL - CAPES) [001/2021]; CARLOS CHAGAS FILHO FOUNDATION FOR RESEARCH SUPPORT OF THE STATE OF RIO DE JANEIRO (FAPERJ) [E-21/201.271/2021]; JOVEM PESQUISADOR FLUMINENSE COM VINCULO EM ICTS DO ESTADO DO RIO DE JANEIRO [E-21/210.298/2022]; NATIONAL COUNCIL FOR SCIENTIFIC AND TECHNOLOGICAL DEVELOPMENT (CNPQ) [304571…	SCI. TOTAL ENVIRON.	SCIENCE OF THE TOTAL ENVIRONMENT	ENGLISH	HOFF, RODRIGO/0000-0003-2516-9446		ELSEVIER	ENVIRONMENTAL SCIENCES \& ECOLOGY	1	``COCAINE SHARK'': FIRST REPORT ON COCAINE AND BENZOYLECGONINE DETECTION IN SHARKS	ARTICLE	WOS001279704700001	ENVIRONMENTAL SCIENCES	SCIENCE CITATION INDEX EXPANDED (SCI-EXPANDED)	2024	HAUSER-DAVIS, RA; SAGGIORO, EM (CORRESPONDING AUTHOR), FUNDACAO OSWALDO CRUZ, LAB AVALIACAO \& PROMOCAO SAUDE AMBIENTAL, RIO DE JANEIRO, BRAZIL	ISI	LAB AVALIACAO AND PROMOCAO SAUDE AMBIENTAL;EM (CORRESPONDING AUTHOR);LAB AVALIACAO AND PROMOCAO SAUDE AMBIENTAL;UNIV FED SANTA CATARINA;SEPOR LABORATORIAL AVANCADO SANTA CATARINA SLAV SC;NATASCHA;UNIV FED RIO JANEIRO;RIO DE JANEIRO AQUARIUM RES CTR	2
		NOBRE CR;MORENO BB;ALVES A;VECCHIO V;FONTES MK;DE CAMPOS BG;DA;SILVA LF;MARANHO LA;DUARTE L;FELIPE DE ALMEIDA FA;ABESSA DMS;CHOUERI R;BRASIL B;GUSSO-CHOUERI PK;PEREIRA CDS	EMERGING POLLUTANTS; PHARMACEUTICALS; SYNTHETIC HORMONES; OYSTER; CRAB; TOXICITY	NOBRE, CR (CORRESPONDING AUTHOR), UNIV FED SAO PAULO, DEPT MARINE SCI, SANTOS CAMPUS UNIFESP SANTOS, RUA MARIA MAXIMO 168, BR-11030100 SANTOS, BRAZIL.; NOBRE, CR (CORRESPONDING AUTHOR), SAO PAULO STATE UNIV UNESP, BIOSCI INST, LITORAL PAULISTA CAMPUS,S-N,PARQUE BITARU, BR-11330900 SAO VICENTE, BRAZIL.; NOBRE, CAIO RODRIGUES; MORENO, BEATRIZ BARBOSA; ALVES, ALINE VECCHIO; CHOUERI, RODRIGO BRASIL; …	THE SYNTHETIC HORMONE 17 ALPHA ETHINYL ESTRADIOL (EE2) IS A MOLECULE WIDELY USED IN FEMALE CONTRACEPTIVES AND RECOGNIZED AS A CONTAMINANT OF ATTENTION (WATCH LIST) IN THE EUROPEAN UNION DUE TO ITS HIGH CONSUMPTION, ENDOCRINE EFFECTS AND OCCURRENCE IN AQUATIC ENVIRONMENTS. ITS MAIN SOURCE OF INTRODUCTION IS DOMESTIC SEWAGE WHERE IT CAN BE ASSOCIATED WITH OTHER CONTAMINANTS SUCH AS MICROPLASTICS (M…	UNIVERSIDADE FEDERAL DE SAO PAULO (UNIFESP); UNIVERSIDADE ESTADUAL PAULISTA; UNIVERSIDADE SANTA CECILIA; FUNDACAO OSWALDO CRUZ	2025-03-02	10.3390/toxics12050319	2305-6304	SAO PAULO RESEARCH FOUNDATION (FAPESP) [2017/12193-9]	TOXICS	TOXICS	ENGLISH	SEABRA PEREIRA, CAMILO/0000-0001-8357-8112 GUSSO-CHOUERI, PALOMA/0000-0001-5165-7529		MDPI	ENVIRONMENTAL SCIENCES \& ECOLOGY; TOXICOLOGY	0	MICROPLASTICS AND 17Α ETHINYLESTRADIOL: HOW DO DIFFERENT AQUATIC INVERTEBRATES RESPOND TO THIS COMBINATION OF CONTAMINANTS?	ARTICLE	WOS001231227400001	ENVIRONMENTAL SCIENCES; TOXICOLOGY	SCIENCE CITATION INDEX EXPANDED (SCI-EXPANDED)	2024	NOBRE, CR (CORRESPONDING AUTHOR), UNIV FED SAO PAULO, DEPT MARINE SCI, SANTOS CAMPUS UNIFESP SANTOS, RUA MARIA MAXIMO 168, BR-11030100 SANTOS, BRAZIL	ISI	UNIV FED SAO PAULO;SAO PAULO STATE UNIV UNESP;UNIV FED SAO PAULO;SAO PAULO STATE UNIV UNESP;UNIV RIBEIRAO PRETO UNAERP;SANTA CECILIA UNIV UNISANTA	2
		PEREGRINA-LUCANO AA;MENDOZA-MICHEL J;RODRIGUEZ-ARREOLA A;PENA-VELASCO G	PHARMACEUTICAL COMPOUNDS; TAP WATER; HPLC-MS/MS; ENVIRONMENTAL RISK	PEÑA-VELASCO, G (CORRESPONDING AUTHOR), POLYTECH UNIV METROPOLITAN AREA GUADALAJARA, AV ADOLF BERNARD HORN JR 8941, CAJITITLAN 45670, MEXICO.; PEREGRINA-LUCANO, ALEJANDRO AARON, UNIV GUADALAJARA, CUCEI, LAB APPL PHARMACOKINET, GUADALAJARA, JALISCO, MEXICO.; MENDOZA-MICHEL, JUDITH, ANTHROPOL UNIV GUADALAJARA, ZAPOPAN, MEXICO.; RODRIGUEZ-ARREOLA, ARIANA, UNIV GUADALAJARA, CUCEI, DEPT FARMACOBIOL, G…	TO DATE, THERE IS AN INCREASED RISK TO PUBLIC HEALTH AND THE ENVIRONMENT DUE TO THE PRESENCE OF PHARMACEUTICALLY ACTIVE COMPOUNDS WITHIN DRINKING WATER SUPPLY AND DISTRIBUTION NETWORKS. OWING TO THIS, A DIRECT INJECTION-HPLC/MS-MS METHOD WAS DEVELOPED FOR THE SIMULTANEOUS DETERMINATION OF 16 ACTIVE PHARMACEUTICAL COMPOUNDS IN TAP WATER SAMPLES: AMOXICILLIN, AMPICILLIN, CEPHALEXIN, CEFOTAXIME, CEF…	UNIVERSIDAD DE GUADALAJARA; UNIVERSIDAD DE GUADALAJARA	2025-03-02	10.1007/s00128-024-03897-8	1432-0800	UNIVERSIDAD DE GUADALAJARA	BULL. ENVIRON. CONTAM. TOXICOL.	BULLETIN OF ENVIRONMENTAL CONTAMINATION AND TOXICOLOGY	ENGLISH			SPRINGER	ENVIRONMENTAL SCIENCES \& ECOLOGY; TOXICOLOGY	1	DETECTION OF PHARMACEUTICALLY ACTIVE COMPOUNDS IN TAP WATER SAMPLES BY DIRECT INJECTION HPLC/MS-MS: A DANGER SIGNAL IN DEFICIENCY IN RESIDUE MANAGEMENT	ARTICLE	WOS001209756000001	ENVIRONMENTAL SCIENCES; TOXICOLOGY	SCIENCE CITATION INDEX EXPANDED (SCI-EXPANDED)	2024	PEÑA-VELASCO, G (CORRESPONDING AUTHOR), POLYTECH UNIV METROPOLITAN AREA GUADALAJARA, AV ADOLF BERNARD HORN JR 8941, CAJITITLAN 45670, MEXICO	ISI	POLYTECH UNIV METROPOLITAN AREA GUADALAJARA;UNIV GUADALAJARA;ANTHROPOL UNIV GUADALAJARA;UNIV GUADALAJARA;POLYTECH UNIV METROPOLITAN AREA GUADALAJARA	2
		RAMIREZ-MORALES D;ROJAS-JIMENEZ K;CASTRO-GUTIERREZ;VICTOR V;RODRIGUEZ-SARAVIA S;VAGLIO-GARRO A;ARAYA-VALVERDE E;RODRIGUEZ-RODRIGUEZ CE	PHARMACEUTICALS; TOXICITY; MIXTURE OF POLLUTANTS; MICROBIAL COMMUNITIES; EUKARYOTIC COMMUNITIES	RODRÍGUEZ-RODRÍGUEZ, CE (CORRESPONDING AUTHOR), UNIV COSTA RICA, CTR INVEST CONTAMINAC AMBIENTAL CICA, SAN JOSE 2060, COSTA RICA.; RAMIREZ-MORALES, DIDIER; CASTRO-GUTIERREZ, VICTOR; RODRIGUEZ-SARAVIA, SEBASTIAN; VAGLIO-GARRO, ANNETTE; RODRIGUEZ-RODRIGUEZ, CARLOS E., UNIV COSTA RICA, CTR INVEST CONTAMINAC AMBIENTAL CICA, SAN JOSE 2060, COSTA RICA.; ROJAS-JIMENEZ, KEILOR, UNIV COSTA RICA, ESCUELA B…	THE EFFECTS OF FLUOXETINE (ANTIDEPRESSANT) AND KETOPROFEN (ANALGESIC) ON AQUATIC ECOSYSTEMS ARE LARGELY UNKNOWN, PARTICULARLY AS A MIXTURE. THIS WORK AIMED AT DETERMINING THE EFFECT OF SUBLETHAL CONCENTRATIONS OF BOTH COMPOUNDS INDIVIDUALLY (0.050 MG/L) AND THEIR MIXTURE (0.025 MG/L EACH) ON AQUATIC COMMUNITIES AT A MICROCOSM SCALE FOR A PERIOD OF 14 D. SEVERAL PHYSICOCHEMICAL PARAMETERS WERE MON…	UNIVERSIDAD COSTA RICA; UNIVERSIDAD COSTA RICA	2025-03-02	10.1016/j.aquatox.2024.106924	1879-1514	VICERRECTORIA DE INVESTIGACION AT UNIVERSIDAD DE COSTA RICA [802-B8-510]; MINISTERIO DE CIENCIA, TECNOLOGIA Y TELECOMUNICACIONES DE COSTA RICA (MICITT) [FI-197B-17]	AQUAT. TOXICOL.	AQUATIC TOXICOLOGY	ENGLISH	ROJAS-JIMENEZ, KEILOR/0000-0003-4261-0010 ARAYA-VALVERDE, EMANUEL/0000-0002-0025-5420		ELSEVIER	MARINE \& FRESHWATER BIOLOGY; TOXICOLOGY	1	ECOTOXICOLOGICAL EFFECTS OF KETOPROFEN AND FLUOXETINE AND THEIR MIXTURE IN AN AQUATIC MICROCOSM	ARTICLE	WOS001236409800001	MARINE \& FRESHWATER BIOLOGY; TOXICOLOGY	SCIENCE CITATION INDEX EXPANDED (SCI-EXPANDED)	2024	RODRÍGUEZ-RODRÍGUEZ, CE (CORRESPONDING AUTHOR), UNIV COSTA RICA, CTR INVEST CONTAMINAC AMBIENTAL CICA, SAN JOSE 2060, COSTA RICA	ISI	UNIV COSTA RICA;UNIV COSTA RICA;UNIV COSTA RICA;CTR NACL INNOVAC BIOTECNOL CENIBIOT	2
		BEAMUD SG;FERNANDEZ H;NICHELA D;CREGO MP;GONZALEZ-POLO M;LATINI L;AGUIAR MB;DIBLASI L;PAROLO ME;TEMPORETTI P	EMERGING POLLUTANTS; FRESHWATER TOXICOLOGY; ORGANIC CONTAMINANTS; PHARMACEUTICALS; WATER QUALITY	BEAMUD, SG (CORRESPONDING AUTHOR), CTR REG UNIV BARILOCHE, UNIV NACL COMAHUE, CONSEJO NACL INVEST CIENT \& TECN, INST INVEST BIODIVERS \& MEDIOAMBIENTE, SAN CARLOS DE BARILOCHE, ARGENTINA.; BEAMUD, SARA GUADALUPE; NICHELA, DANIELA; GONZALEZ-POLO, MARINA; TEMPORETTI, PEDRO, CTR REG UNIV BARILOCHE, UNIV NACL COMAHUE, CONSEJO NACL INVEST CIENT \& TECN, INST INVEST BIODIVERS \& MEDIOAMBIENTE, SAN CAR…	TOURISM IS ONE OF THE MOST IMPORTANT ACTIVITIES FOR THE ECONOMY OF NOR PATAGONIA ARGENTINA. IN BARILOCHE CITY, LOCATED ON THE SHORES OF LAKE NAHUEL HUAPI, BOTH THE PERMANENT AND THE TEMPORARY POPULATIONS HAVE INCREASED SIGNIFICANTLY IN RECENT DECADES, AND THIS HAS NOT NECESSARILY BEEN ACCOMPANIED BY AN IMPROVEMENT IN SEWAGE NETWORKS. EMERGING MICROPOLLUTANTS SUCH AS PHARMACEUTICAL COMPOUNDS REACH…	UNIVERSIDAD NACIONAL DEL COMAHUE; CONSEJO NACIONAL DE INVESTIGACIONES CIENTIFICAS Y TECNICAS (CONICET); UNIVERSIDAD NACIONAL DEL COMAHUE; CONSEJO NACIONAL DE INVESTIGACIONES CIENTIFICAS Y TECNICAS (CONICET); UNIVERSIDAD NACIONAL DEL COMAHUE	2025-03-02	10.1002/etc.5859	1552-8618	ANPCYT; [PICT 2020-00546]	ENVIRON. TOXICOL. CHEM.	ENVIRONMENTAL TOXICOLOGY AND CHEMISTRY	ENGLISH			WILEY	ENVIRONMENTAL SCIENCES \& ECOLOGY; TOXICOLOGY	2	OCCURRENCE OF PHARMACEUTICAL MICROPOLLUTANTS IN LAKE NAHUEL HUAPI, ARGENTINE PATAGONIA	ARTICLE	WOS001194431700001	ENVIRONMENTAL SCIENCES; TOXICOLOGY	SCIENCE CITATION INDEX EXPANDED (SCI-EXPANDED)	2024	BEAMUD, SG (CORRESPONDING AUTHOR), CTR REG UNIV BARILOCHE, UNIV NACL COMAHUE, CONSEJO NACL INVEST CIENT \& TECN, INST INVEST BIODIVERS \& MEDIOAMBIENTE, SAN CARLOS DE BARILOCHE, ARGENTINA	ISI	CTR REG UNIV BARILOCHE;CTR REG UNIV BARILOCHE;COOPERAT ELECTR BARILOCHE;UNIV NACL COMAHUE;UNIV NACL COMAHUE	2
		MUNOZ-PENUELA M;LO NOSTRO FL;GOMES AD;OLIO O;TOLUSSI CE;LOZANO I;MOREIRA R;GUIMARAES G	CAFFEINE; DICLOFENAC; GENOTOXICITY; LIPOPEROXIDATION; NEOTROPICAL FISH; SEASONAL EFFECTS	MUÑOZ-PEÑUELA, M (CORRESPONDING AUTHOR), UNIV SAO PAULO, DEPT FISIOL, INST BIOCIENCIAS, SAO PAULO, BRAZIL.; MUNOZ-PENUELA, MARCELA; MOREIRA, RENATA GUIMARAES, UNIV SAO PAULO, DEPT FISIOL, INST BIOCIENCIAS, SAO PAULO, BRAZIL.; LO NOSTRO, FABIANA LAURA; LOZANO, ISMAEL, UNIV BUENOS AIRES, FAC CIENCIAS EXACTAS \& NAT, DEPT BIODIVERSIDAD \& BIOL EXPT, LAB ECOTOXICOL ACUAT, CIUDAD UNIV, BUENOS AIRES, A…	TWO OF THE LARGEST WATER RESERVOIRS IN THE METROPOLITAN REGION OF SAO PAULO, BRAZIL (MRSP), NAMED BILLINGS AND GUARAPIRANGA, ARE FACING HIGH LEVELS OF ANTHROPIC IMPACT. THIS IS EVIDENCED BY THE PRESENCE OF CONTAMINANTS AND POLLUTANTS, WHICH ARE DETERIORATING THEIR WATER QUALITY. THEREFORE, THIS STUDY EVALUATED ANTIOXIDANT DEFENSE ENZYMES, LIPOPEROXIDATION AND GENOTOXICITY, IN ADULT FEMALES OF A N…	UNIVERSIDADE DE SAO PAULO; UNIVERSITY OF BUENOS AIRES; CONSEJO NACIONAL DE INVESTIGACIONES CIENTIFICAS Y TECNICAS (CONICET); UNIVERSITY OF BUENOS AIRES; UNIVERSIDADE ESTADUAL PAULISTA; UNIVERSIDADE FEDERAL DO CEARA	2025-03-02	10.1016/j.scitotenv.2024.171500	1879-1026	FUNDACAO DE AMPARO A PESQUISA DO ESTADO DE SAO PAULO (FAPESP) [2014/16320-7, 2017/11530-1]; COORDENACA O DE APERFEICOAMENTO DE PESSOAL DE NIVEL SUPERIOR (CAPES) [001]; CONSELHO NACIONAL DE DESENVOLVIMENTO CIENTIFICO E TECNOLOGICO (CNPQ) [152753/2017-6]	SCI. TOTAL ENVIRON.	SCIENCE OF THE TOTAL ENVIRONMENT	ENGLISH	LOZANO, ISMAEL/0000-0003-0396-5433 GOMES, ALINE/0000-0002-3893-5050		ELSEVIER	ENVIRONMENTAL SCIENCES \& ECOLOGY	1	A BIOMARKER APPROACH TO STUDY THE EFFECTS OF POLLUTED BRAZILIAN URBAN RESERVOIRS IN A NATIVE FISH	ARTICLE	WOS001226488300001	ENVIRONMENTAL SCIENCES	SCIENCE CITATION INDEX EXPANDED (SCI-EXPANDED)	2024	MUÑOZ-PEÑUELA, M (CORRESPONDING AUTHOR), UNIV SAO PAULO, DEPT FISIOL, INST BIOCIENCIAS, SAO PAULO, BRAZIL	ISI	UNIV SAO PAULO;UNIV SAO PAULO;UNIV BUENOS AIRES;CIUDAD UNIV;UNIV ESTADUAL PAULISTA;UNIV FED CEARA	2
		INOSTROZA PA;ELGUETA S;KRAUSS M;BRACK;WERNER W;BACKHAUS T	MIXTURE RISK ASSESSMENT; RISK DRIVERS; QSARS; MICROPOLLUTANTS	INOSTROZA, PA (CORRESPONDING AUTHOR), RHEIN WESTFAL TH AACHEN, INST ENVIRONM RES, AACHEN, GERMANY.; INOSTROZA, PEDRO A.; BACKHAUS, THOMAS, UNIV GOTHENBURG, DEPT BIOL \& ENVIRONM SCI, GOTHENBURG, SWEDEN.; INOSTROZA, PEDRO A.; BACKHAUS, THOMAS, RHEIN WESTFAL TH AACHEN, INST ENVIRONM RES, AACHEN, GERMANY.; ELGUETA, SEBASTIAN, UNIV AMERICAS, NUCLEO CIENCIAS AMBIENTALES \& ALIMENTARIAS NCAA, SANTIAGO,…	ENVIRONMENTAL RISK ASSESSMENTS STRATEGIES THAT ACCOUNT FOR THE COMPLEXITY OF EXPOSURES ARE NEEDED IN ORDER TO EVALUATE THE TOXIC PRESSURE OF EMERGING CHEMICALS, WHICH ALSO PROVIDE SUGGESTIONS FOR RISK MITIGATION AND MANAGEMENT, IF NECESSARY. CURRENTLY, MOST STUDIES ON THE CO-OCCURRENCE AND ENVIRONMENTAL IMPACTS OF CHEMICALS OF EMERGING CONCERN (CECS) ARE CONDUCTED IN COUNTRIES OF THE GLOBAL NORTH…	UNIVERSITY OF GOTHENBURG; RWTH AACHEN UNIVERSITY; UNIVERSIDAD DE LAS AMERICAS - CHILE; UNIVERSIDAD DE LAS AMERICAS - CHILE; HELMHOLTZ ASSOCIATION; HELMHOLTZ CENTER FOR ENVIRONMENTAL RESEARCH (UFZ)	2025-03-02	10.1016/j.scitotenv.2024.171054	1879-1026	FRAM CENTRE FOR FUTURE CHEMICAL RISK ASSESSMENT AND MANAGEMENT AT THE UNIVERSITY OF GOTHENBURG; ANID PROJECT [FOVI 230197]; HELMHOLTZ ASSOCIATION	SCI. TOTAL ENVIRON.	SCIENCE OF THE TOTAL ENVIRONMENT	ENGLISH	ELGUETA, SEBASTIAN/0000-0002-5931-5889		ELSEVIER	ENVIRONMENTAL SCIENCES \& ECOLOGY	3	A MULTI-SCENARIO RISK ASSESSMENT STRATEGY APPLIED TO MIXTURES OF CHEMICALS OF EMERGING CONCERN IN THE RIVER ACONCAGUA BASIN IN CENTRAL CHILE	ARTICLE	WOS001196568600001	ENVIRONMENTAL SCIENCES	SCIENCE CITATION INDEX EXPANDED (SCI-EXPANDED)	2024	INOSTROZA, PA (CORRESPONDING AUTHOR), RHEIN WESTFAL TH AACHEN, INST ENVIRONM RES, AACHEN, GERMANY	ISI	INST ENVIRONM RES;UNIV GOTHENBURG;INST ENVIRONM RES;UNIV AMERICAS;UNIV LAS AMERICAS;HELMHOLTZ CTR ENVIRONM RES;GOETHE UNIV FRANKFURT MAIN	2
		ALVES TC;JENSKE G;CARDOZO A;PINHEIRO;ADILSON A	WATER QUALITY INDEX; LAND USE AND OCCUPATION; CONCERNING EMERGENT; COMPOUNDS	ALVES, TC (CORRESPONDING AUTHOR), FUNDACAO UNIV REG BLUMENAU, BLUMENAU, SC, BRAZIL.; ALVES, THIAGO CAIQUE; JENSKE, GRACE; CARDOZO, AIME, FUNDACAO UNIV REG BLUMENAU, BLUMENAU, SC, BRAZIL.; PINHEIRO, ADILSON, UNIV FED SANTA CATARINA, FLORIANOPOLIS, SC, BRAZIL.	THE PRESENCE OF EMERGING CONTAMINANTS IN SURFACE WATER IS A GROWING CONCERN, AS THESE SUBSTANCES ARE NOT TYPICALLY MONITORED BY ENVIRONMENTAL QUALITY SYSTEMS, POTENTIALLY LEADING TO THE CONSUMPTION OF CONTAMINATED WATER. IN THIS STUDY, THE PRESENCE OF CAFFEINE, AN EMERGING CONTAMINANT THAT IS INGESTED SOLELY BY HUMANS AND IS PRESENT IN SURFACE WATER DUE TO ITS CHEMICAL CHARACTERISTICS, WAS INVEST…	UNIVERSIDADE REGIONAL DE BLUMENAU (FURB); UNIVERSIDADE FEDERAL DE SANTA CATARINA (UFSC)	2025-03-02	10.1590/2318-0331.292420240033	2318-0331	NATIONAL COUNCIL FOR SCIENTIFIC AND TECHNOLOGICAL DEVELOPMENT (CNPQ); CAPES [001]; CNPQ [304475/2020-3]; REGIONAL UNIVERSITY OF BLUMENAU-FURB; MICROPOLLUTANTS RESEARCH GROUP	RBRH-REV. BRAS. RECUR. HIDR.	RBRH-REVISTA BRASILEIRA DE RECURSOS HIDRICOS	ENGLISH	PINHEIRO, ADILSON/0000-0001-8546-0046 ALVES, THIAGO CAIQUE/0000-0002-5651-6562		ASSOC BRASILEIRA RECURSOS HIDRICOS-ABRH	WATER RESOURCES	0	A NEW INTEGRATED WATER QUALITY INDEX (IWQI) AND YOUR APPLICATION WITH EMERGENT POLLUTANTS IN THE ATLANTIC FOREST BIOME BASIN IN SOUTHERN BRAZIL	ARTICLE	WOS001355344700001	WATER RESOURCES	EMERGING SOURCES CITATION INDEX (ESCI)	2024	ALVES, TC (CORRESPONDING AUTHOR), FUNDACAO UNIV REG BLUMENAU, BLUMENAU, SC, BRAZIL	ISI	FUNDACAO UNIV REG BLUMENAU;FUNDACAO UNIV REG BLUMENAU;UNIV FED SANTA CATARINA	2
		ITURBURU FG;BERTRAND L;SOURSOU V;SCHEIBLER EE;CALDERON G;ALTAMIRANO JC;AME MV;MENONE ML;PICO Y	RISK QUOTIENTS; PHARMACEUTICALS; POLLUTION; SPECIES SENSITIVITY; DISTRIBUTION	ITURBURU, FG (CORRESPONDING AUTHOR), UNIV NACL MAR DEL PLATA UNMDP, CONSEJO NACL INVEST CIENT \& TECN CONICET, LAB ECOTOXICOL, INST INVEST MARINAS \& COSTERAS IIMYC, JUAN B JUSTO 2550, RA-7600 MAR DEL PLATA, ARGENTINA.; ITURBURU, FERNANDO G.; MENONE, MIRTA L., UNIV NACL MAR DEL PLATA UNMDP, CONSEJO NACL INVEST CIENT \& TECN CONICET, LAB ECOTOXICOL, INST INVEST MARINAS \& COSTERAS IIMYC, JUAN B JU…	UCO VALLEY (MENDOZA, ARGENTINA) SUFFERS THE CONCOMITANT EFFECT OF CLIMATE CHANGE, ANTHROPIC PRESSURE AND WATER SCARCITY. MOREOVER CHEMICAL POLLUTION TO AQUATIC ECOSYSTEMS COULD BE ANOTHER PRESSURING FACTOR, BUT IT WAS NOT STUDIED ENOUGH TO THE PRESENT. IN THIS SENSE, THE AIM OF THIS STUDY WAS TO ASSESS THE OCCURRENCE OF PESTICIDES, PHARMACEUTICALS AND PERSONAL CARE PRODUCTS (PPCPS) IN AQUATIC ECO…	CONSEJO NACIONAL DE INVESTIGACIONES CIENTIFICAS Y TECNICAS (CONICET); NATIONAL UNIVERSITY OF MAR DEL PLATA; CONSEJO NACIONAL DE INVESTIGACIONES CIENTIFICAS Y TECNICAS (CONICET); NATIONAL UNIVERSITY OF CORDOBA; NATIONAL UNIVERSITY OF CORDOBA; CONSEJO SUPERIOR DE INVESTIGACIONES CIENTIFICAS (CSIC); UNIVERSITY OF VALENCIA; CSIC-GV-UV - CENTRO DE INVESTIGACIONES SOBRE DESERTIFICACION (CIDE); UNIVERSI…	2025-03-02	10.1016/j.jhazmat.2023.133274	1873-3336	FONCYT, AGENCIA I + D + I, ARGENTINA [PICT 2017 0980, PICT 2020 0880]; CONICET, ARGENTINA [PIBAA 2021-2022 0087]; GENERALITAT VALENCIANA, SPAIN [CIPROM/2021/032]	J. HAZARD. MATER.	JOURNAL OF HAZARDOUS MATERIALS	ENGLISH			ELSEVIER	ENGINEERING; ENVIRONMENTAL SCIENCES \& ECOLOGY	5	PESTICIDES AND PPCPS IN AQUATIC ECOSYSTEMS OF THE ANDEAN CENTRAL REGION: OCCURRENCE AND ECOLOGICAL RISK ASSESSMENT IN THE UCO VALLEY	ARTICLE	WOS001142692800001	ENGINEERING, ENVIRONMENTAL; ENVIRONMENTAL SCIENCES	SCIENCE CITATION INDEX EXPANDED (SCI-EXPANDED)	2024	ITURBURU, FG (CORRESPONDING AUTHOR), UNIV NACL MAR DEL PLATA UNMDP, CONSEJO NACL INVEST CIENT \& TECN CONICET, LAB ECOTOXICOL, INST INVEST MARINAS \& COSTERAS IIMYC, JUAN B JUSTO 2550, RA-7600 MAR DEL PLATA, ARGENTINA	ISI	UNIV NACL MAR DEL PLATA UNMDP;UNIV NACL MAR DEL PLATA UNMDP;UNIV NACL CORDOBA;UNIV NACL CORDOBA;UNIV VALENCIA;SCHEIBLER;UNIV NACL CUYO UNCUYO;INST HABITAT AND AMBIENTE IHAM;INST ARGENTINO NIVOL GLACIOL AND CIENCIAS AMBIENTALE;FAC CIENCIAS EXACTAS AND NAT FCEN	2
		ROVERI V;LOPES GUIMARAES L;CORREIA AT	IN SILICO PREDICTION; PHARMACEUTICAL DRUGS; PERSISTENCE; MOBILITY; TOXICITY; PRIORITIZATION	ROVERI, V (CORRESPONDING AUTHOR), UNIV METROPOLITANA SANTOS UNIMES, DEPT GESTAO AMBIENTAL, SANTOS, BRAZIL.; ROVERI, V (CORRESPONDING AUTHOR), CTR INTERDISCIPLINAR INVEST MARINHA \& AMBIENTAL CI, LAB ECOFISIOL, MATOSINHOS, PORTUGAL.; ROVERI, V (CORRESPONDING AUTHOR), UNIV SANTA CECILIA UNISANTA, LAB PESQUISA PROD NAT, SANTOS, BRAZIL.; ROVERI, V., UNIV METROPOLITANA SANTOS UNIMES, DEPT GESTAO AMBIE…	A STUDY OF QUANTITATIVE STRUCTURE ACTIVITY RELATIONSHIP (QSAR) WAS PERFORMED TO ASSESS THE POSSIBLE ADVERSE EFFECTS OF 25 PHARMACEUTICALS COMMONLY FOUND IN THE BRAZILIAN WATER COMPARTMENTS AND TO ESTABLISH A RANKING OF ENVIRONMENTAL CONCERN. THE OCCURRENCE (O), THE PERSISTENCE (P), THE MOBILITY (M), AND THE TOXICITY (T) OF THESE COMPOUNDS IN THE BRAZILIAN DRINKING WATER RESERVOIRS WERE EVALUATED.…	UNIVERSIDADE SANTA CECILIA; UNIVERSIDADE DO PORTO	2025-03-02	10.1080/1062936X.2023.2287516	1029-046X	FCT - FOUNDATION FOR SCIENCE AND TECHNOLOGY [UIDB/04423/2020, UIDP/04423/2020]	SAR QSAR ENVIRON. RES.	SAR AND QSAR IN ENVIRONMENTAL RESEARCH	ENGLISH	ROVERI, VINICIUS/0000-0001-7812-8467 LOPES GUIMARAES, LUCIANA/0000-0002-7230-9571 CORREIA, ALBERTO/0000-0002-2831-025X		TAYLOR \& FRANCIS LTD	CHEMISTRY; COMPUTER SCIENCE; ENVIRONMENTAL SCIENCES \& ECOLOGY; MATHEMATICAL \& COMPUTATIONAL BIOLOGY; TOXICOLOGY	1	PRIORITIZING PHARMACEUTICALLY ACTIVE COMPOUNDS (PHACS) BASED ON OCCURRENCE-PERSISTENCY-MOBILITY-TOXICITY (OPMT) CRITERIA: AN APPLICATION TO THE BRAZILIAN SCENARIO	ARTICLE	WOS001122746400001	CHEMISTRY, MULTIDISCIPLINARY; COMPUTER SCIENCE, INTERDISCIPLINARY APPLICATIONS; ENVIRONMENTAL SCIENCES; MATHEMATICAL \& COMPUTATIONAL BIOLOGY; TOXICOLOGY	SCIENCE CITATION INDEX EXPANDED (SCI-EXPANDED)	2023	ROVERI, V (CORRESPONDING AUTHOR), UNIV METROPOLITANA SANTOS UNIMES, DEPT GESTAO AMBIENTAL, SANTOS, BRAZIL	ISI	UNIV METROPOLITANA SANTOS UNIMES;CTR INTERDISCIPLINAR INVEST MARINHA AND AMBIENTAL CI;UNIV SANTA CECILIA UNISANTA;UNIV METROPOLITANA SANTOS UNIMES;CTR INTERDISCIPLINAR INVEST MARINHA AND AMBIENTAL CI;UNIV SANTA CECILIA UNISANTA;UNIV TRAS OS MONTES AND ALTO DOURO UTAD ECVA;UNIV PORTO ICBAS UP	3
		ROMERO MB;POLIZZI PS;CHIODI L;DOLAGARATZ A;GERPE M	CETACEAN; PINNIPED; FLAME RETARDANTS; ORGANOCHORINE PESTICIDES; PLASTICS	ROMERO, MB (CORRESPONDING AUTHOR), INST INVEST MARINAS \& COSTERAS IIMYC, TOXICOL AMBIENTAL, BUENOS AIRES, ARGENTINA.; ROMERO, M. B.; POLIZZI, P. S.; CHIODI, L.; DOLAGARATZ, A.; GERPE, M., INST INVEST MARINAS \& COSTERAS IIMYC, TOXICOL AMBIENTAL, BUENOS AIRES, ARGENTINA.; ROMERO, M. B.; POLIZZI, P. S.; CHIODI, L.; DOLAGARATZ, A.; GERPE, M., UNIV NACL MAR PLATA UNMDP, FAC CIENCIAS EXACTAS \& NAT F…	MARINE MAMMALS ARE RECOGNIZED SENTINELS OF ECOSYSTEM HEALTH. THEY ARE SUSCEPTIBLE TO THE ACCUMULATION AND BIOMAGNIFICATION OF POLLUTANTS, WHICH CONSTITUTE ONE OF THE GREATEST THREATS TO THEIR SURVIVAL. LEGACY, SUCH AS ORGANOCHLORINE PESTICIDES, AND EMERGING CONTAMINANTS, LIKE MICROPLASTICS AND PHARMACEUTICALS, MAY HAVE EFFECTS ON MARINE MAMMALS' HEALTH AT INDIVIDUAL AND POPULATION LEVELS. THEREFO…		2025-03-02	10.1016/j.scitotenv.2023.167561	1879-1026		SCI. TOTAL ENVIRON.	SCIENCE OF THE TOTAL ENVIRONMENT	ENGLISH			ELSEVIER	ENVIRONMENTAL SCIENCES \& ECOLOGY	2	LEGACY AND EMERGING CONTAMINANTS IN MARINE MAMMALS FROM ARGENTINA	ARTICLE	WOS001097308900001	ENVIRONMENTAL SCIENCES	SCIENCE CITATION INDEX EXPANDED (SCI-EXPANDED)	2024	ROMERO, MB (CORRESPONDING AUTHOR), INST INVEST MARINAS \& COSTERAS IIMYC, TOXICOL AMBIENTAL, BUENOS AIRES, ARGENTINA	ISI	INST INVEST MARINAS AND COSTERAS IIMYC;INST INVEST MARINAS AND COSTERAS IIMYC;UNIV NACL MAR PLATA UNMDP	2
		DE REZENDE AT;MOUNTEER AH	AQUATIC ENVIRONMENT; DRUGS; ENVIRONMENTAL ESTROGENS; HORMONES; MICROPOLLUTANTS; PNEC	MOUNTEER, AH (CORRESPONDING AUTHOR), UNIV FED VICOSA, GRAD PROGRAM CIVIL ENGN SANIT \& ENVIRONM ENGN, BR-36570900 VICOSA, MG, BRAZIL.; DE REZENDE, AMANDA TEIXEIRA; MOUNTEER, ANN H., UNIV FED VICOSA, GRAD PROGRAM CIVIL ENGN SANIT \& ENVIRONM ENGN, BR-36570900 VICOSA, MG, BRAZIL.	PHARMACEUTICALS AND ENDOCRINE DISRUPTING COMPOUNDS ARE ORGANIC MICROPOLLUTANTS THAT CAN CAUSE ADVERSE EFFECTS AT LOW CONCENTRATIONS. THEIR OCCURRENCE IN SURFACE WATERS HAS BEEN REPORTED IN SEVERAL COUNTRIES, INCLUDING BRAZIL, AT CONCENTRATIONS ON THE ORDER OF NGL(-1), WHILE THE CONCENTRATIONS AT WHICH TOXIC EFFECTS ARE OBSERVED ARE OFTEN IN THE RANGE OF MG.L-1 TO MU G.L-1, HOWEVER FEW STUDIES HAV…	UNIVERSIDADE FEDERAL DE VICOSA	2025-03-02	10.1016/j.envpol.2023.122628	1873-6424		ENVIRON. POLLUT.	ENVIRONMENTAL POLLUTION	ENGLISH	TEIXEIRA DE REZENDE, AMANDA/0009-0008-8028-9778 MOUNTEER, ANN/0000-0003-1339-0573		ELSEVIER SCI LTD	ENVIRONMENTAL SCIENCES \& ECOLOGY	10	ECOLOGICAL RISK ASSESSMENT OF PHARMACEUTICALS AND ENDOCRINE DISRUPTING COMPOUNDS IN BRAZILIAN SURFACE WATERS	ARTICLE	WOS001093245200001	ENVIRONMENTAL SCIENCES	SCIENCE CITATION INDEX EXPANDED (SCI-EXPANDED)	2023	MOUNTEER, AH (CORRESPONDING AUTHOR), UNIV FED VICOSA, GRAD PROGRAM CIVIL ENGN SANIT \& ENVIRONM ENGN, BR-36570900 VICOSA, MG, BRAZIL	ISI	UNIV FED VICOSA;UNIV FED VICOSA	3
		JIMENEZ-ROJAS CA;GUTIERREZ ULLOA CE;CHINGATE-LOPEZ SM;LARA-BORRERO JA	EMERGING POLLUTANTS; DRUG OF ABUSE COMPOUNDS; METABOLITES; PASSIVE; SAMPLING; CFIS; RIVER; LIQUID CHROMATOGRAPHY	JIMÉNEZ-ROJAS, CA (CORRESPONDING AUTHOR), PONTIFICIA UNIV JAVERIANA, CIVIL ENGN, BOGOTA, COLOMBIA.; JIMENEZ-ROJAS, CAROLINA A.; LARA-BORRERO, JAIME A., PONTIFICIA UNIV JAVERIANA, CIVIL ENGN, BOGOTA, COLOMBIA.; GUTIERREZ ULLOA, CARLOS EMILIO; CHINGATE-LOPEZ, SANDRA M., CORP AUTONOMA REG CUNDINAMARCA, DIRECC LAB \& INNOVAC AMBIENTAL, MOSQUERA, COLOMBIA.	THE PRESENT STUDY PROPOSES THE MONITORING OF COMPOUNDS OF DRUGS OF ABUSE THROUGH THE USE OF PASSIVE SAMPLERS IN WATER SYSTEMS. INITIALLY, FOUR POSITIVE ION COMPOUNDS OF INTEREST WERE DETERMINED ACCORDING TO NATIONAL SURVEYS, AND THEN COMPOSITE SAMPLING AND PASSIVE SAMPLING WERE IMPLEMENTED USING CONTINUOUS-FLOW PASSIVE SAMPLERS CONTAINING TWO TYPES OF SORBENTS, THE EMPORE DISK AND GERSTEL TWISTER…	PONTIFICIA UNIVERSIDAD JAVERIANA	2025-03-02	10.1080/10934529.2023.2266327	1532-4117	SPECIAL THANKS TO THE LABAQUA LABORATORY, THE REGIONAL AUTONOMOUS CORPORATION ENVIRONMENTAL LABORATORY AND INNOVATION DEPARTMENT (DLIA - CAR) AND THE PONTIFICIA UNIVERSIDAD JAVERIANA (PUJ) OF BOGOTA, COLOMBIA FOR SUPPORTING AND TECHNOLOGICALLY FUNDING THIS; REGIONAL AUTONOMOUS CORPORATION ENVIRONMENTAL LABORATORY AND INNOVATION DEPARTMENT (DLIA - CAR); PONTIFICIA UNIVERSIDAD JAVERIANA (PUJ) OF BO…	J. ENVIRON. SCI. HEALTH PART A-TOXIC/HAZARD. SUBST. ENVIRON. ENG.	JOURNAL OF ENVIRONMENTAL SCIENCE AND HEALTH PART A-TOXIC/HAZARDOUS SUBSTANCES \& ENVIRONMENTAL ENGINEERING	ENGLISH	CHINGATE-LOPEZ, SANDRA/0000-0002-5918-1139 GUTIERREZ ULLOA, CARLOS EMILIO/0000-0003-4012-1547 LARA BORRERO, JAIME/0000-0003-3247-7519 JIMENEZ ROJAS, CAROLINA ANGELICA/0000-0002-1846-0406		TAYLOR \& FRANCIS INC	ENGINEERING; ENVIRONMENTAL SCIENCES \& ECOLOGY	0	ANALYSIS OF DRUG OF ABUSE COMPOUNDS USING PASSIVE SAMPLING AND ULTRAHIGH-LIQUID CHROMATOGRAPHY COUPLED TO MASS SPECTROMETRY	ARTICLE	WOS001090767000001	ENGINEERING, ENVIRONMENTAL; ENVIRONMENTAL SCIENCES	SCIENCE CITATION INDEX EXPANDED (SCI-EXPANDED)	2023	JIMÉNEZ-ROJAS, CA (CORRESPONDING AUTHOR), PONTIFICIA UNIV JAVERIANA, CIVIL ENGN, BOGOTA, COLOMBIA	ISI	PONTIFICIA UNIV JAVERIANA;PONTIFICIA UNIV JAVERIANA;DIRECC LAB AND INNOVAC AMBIENTAL	3
		BOSCH-OREA C;KLEEMANN CR;DEOLINDO;CAROLINA TURNES PASINI CTP;MOLOGNONI L;DALLEGRAVE A;DAGUER H;COSTA ACO;HOFF R;BARCELLOS B	DOMOIC ACID; MATRIX SOLID PHASE DISPERSION; MUSSEL; OKADAIC ACID; OYSTER; PRESSURIZED LIQUID EXTRACTION	HOFF, RB (CORRESPONDING AUTHOR), SLAV SC LFDA RS, SETOR LAB AVANCADO, LAB FED DEF AGR, MINIST AGR \& PECUARIA, BR-88102600 SAO JOSE, SC, BRAZIL.; COSTA, ACD (CORRESPONDING AUTHOR), UNIV FED SANTA CATARINA UFSC, DEPT CIENCIA \& TECNOL ALIMENTOS, BR-88034100 FLORIANOPOLIS, SC, BRAZIL.; BOSCH-OREA, CRISTINA, IDAEA CSIC, WATER \& SOIL QUAL RES GRP, DEPT ENVIRONM CHEM, C JORDI GIRONA 18 26, BARCELONA …	SANTA CATARINA IS THE MAIN PRODUCER STATE OF OYSTERS AND MUSSELS IN BRAZIL, REACHING 98 \% OF NATIONAL PRODUCTION. TO ASSURE THE SAFETY OF BIVALVE MOLLUSKS PRODUCTION, CONTROL PROGRAMS OF MARINE BIOTOXINS (MBS) HAVE BEEN CONTINUOUSLY PERFORMED. HEREIN, THE CO-OCCURRENCE OF MBS AND CONTAMINANTS OF EMERGING CONCERN (CECS) IN OYSTER AND MUSSELS FROM THE MAIN PRODUCTION SITES OF SANTA CATARINA WAS RE…	CONSEJO SUPERIOR DE INVESTIGACIONES CIENTIFICAS (CSIC); CSIC - CENTRO DE INVESTIGACION Y DESARROLLO PASCUAL VILA (CID-CSIC); CSIC - INSTITUTO DE DIAGNOSTICO AMBIENTAL Y ESTUDIOS DEL AGUA (IDAEA); UNIVERSIDADE FEDERAL DE SANTA CATARINA (UFSC); UNIVERSIDADE FEDERAL DO RIO GRANDE DO SUL	2025-03-02	10.1016/j.scitotenv.2023.167254	1879-1026	CAPES [88882.344959/2019-01]; SANTANDER GROUP	SCI. TOTAL ENVIRON.	SCIENCE OF THE TOTAL ENVIRONMENT	ENGLISH	HOFF, RODRIGO/0000-0003-2516-9446		ELSEVIER	ENVIRONMENTAL SCIENCES \& ECOLOGY	6	INTEGRATED ANALYSIS OF MARINE BIOTOXINS AND CONTAMINANTS OF EMERGING CONCERN IN BIVALVE MOLLUSKS FROM SANTA CATARINA, BRAZIL	ARTICLE	WOS001088822700001	ENVIRONMENTAL SCIENCES	SCIENCE CITATION INDEX EXPANDED (SCI-EXPANDED)	2023	HOFF, RB (CORRESPONDING AUTHOR), SLAV SC LFDA RS, SETOR LAB AVANCADO, LAB FED DEF AGR, MINIST AGR \& PECUARIA, BR-88102600 SAO JOSE, SC, BRAZIL	ISI	SETOR LAB AVANCADO;UNIV FED SANTA CATARINA UFSC;BOSCH-OREA;SETOR LAB AVANCADO;INST CATARINENSE SANIDADE AGR ICASA;UNIV FED SANTA CATARINA UFSC;UNIV FED RIO GRANDE DO SUL UFRGS	3
		JARA-NEGRETE E;CIPRIANI-AVILA I;MOLINERO J;PINOS-VELEZ V;ACOSTA-LOPEZ S;CABRERA M;MEDINA-VILLAMIZAR EJ;LEIVA-ANDRADE D;POZO;ANDREA A;MARTINEZ O;MOGOLLON NGS	EMERGING CONTAMINANTS; DRINKING WATER; ECUADOR; PHARMACEUTICALS; CAFFEINE	CIPRIANI-AVILA, I (CORRESPONDING AUTHOR), PONTIFICIA UNIV CATOLICA ECUADOR, ESCUELA CIENCIAS QUIM, QUITO, ECUADOR.; JARA-NEGRETE, ELIZA; CIPRIANI-AVILA, ISABEL; ACOSTA-LOPEZ, SOFIA; LEIVA-ANDRADE, DAVID; POZO, ANDREA; MARTINEZ, OMAR, PONTIFICIA UNIV CATOLICA ECUADOR, ESCUELA CIENCIAS QUIM, QUITO, ECUADOR.; MOLINERO, JON, PONTIFICIA UNIV CATOLICA ECUADOR, ESCUELA GEST AMBIENTAL, ESMERALDAS 080150,…	INTRODUCTION: EMERGING CONTAMINANTS (ECS) ARE SUBSTANCES WITH WIDELY DIVERSE CHEMICAL STRUCTURES THAT MAY POSE A RISK TO THE ENVIRONMENT AND HUMAN BEINGS. THE LIMITED SCOPE OF WATER TREATMENT FACILITIES, PARTICULARLY IN LOW AND MIDDLE-INCOME COUNTRIES, ALLOWS ECS TO BE CONTINUOUSLY INTRODUCED TO THE ENVIRONMENT AND BECOME PART OF THE CYCLE AGAIN FOR POTABILIZATION. IN THIS WORK, WE STUDY FOR THE …	PONTIFICIA UNIVERSIDAD CATOLICA DEL ECUADOR; PONTIFICIA UNIVERSIDAD CATOLICA DEL ECUADOR; UNIVERSIDAD DE CUENCA; UNIVERSIDAD DE CUENCA	2025-03-02	10.3389/fenvs.2023.1232405	2296-665X	CORPORACIN ECUATORIANA PARA EL DESARROLLO DE LA INVESTIGACIN Y ACADEMIA-CEDIA: PROJECT CEPRA-XIV-2020-09 AMP;QUOT;DETERMINACIN DEL IMPACTO Y OCURRENCIA DE CONTAMINANTES EMERGENTES EN ROS DE LA COSTA ECUATORIANA Y PROPUESTAS [QINV0151-IINV529020200]; PONTIFICIA UNIVERSIDAD CATLICA DEL ECUADOR; [CEPRA-XIV-2020-09]	FRONT. ENVIRON. SCI.	FRONTIERS IN ENVIRONMENTAL SCIENCE	ENGLISH	JARA-NEGRETE, ELIZA/0000-0001-7743-1026 MOGOLLON, NOROSKA/0000-0002-0756-6184		FRONTIERS MEDIA SA	ENVIRONMENTAL SCIENCES \& ECOLOGY	2	PHARMACEUTICAL COMPOUNDS IN URBAN DRINKING WATERS OF ECUADOR	ARTICLE	WOS001058984500001	ENVIRONMENTAL SCIENCES	SCIENCE CITATION INDEX EXPANDED (SCI-EXPANDED)	2023	CIPRIANI-AVILA, I (CORRESPONDING AUTHOR), PONTIFICIA UNIV CATOLICA ECUADOR, ESCUELA CIENCIAS QUIM, QUITO, ECUADOR	ISI	PONTIFICIA UNIV CATOLICA ECUADOR;PONTIFICIA UNIV CATOLICA ECUADOR;PONTIFICIA UNIV CATOLICA ECUADOR;UNIV CUENCA;UNIV CUENCA;UNIV REG AMAZON IKIAM;UNIV REG AMAZON IKIAM;UNIV REG AMAZON IKIAM	3
		DURAN-ALVAREZ JC;PRADO B;ZANELLA R;RODRIGUEZ M;DIAZ S	ANALGESICS; ANTIMICROBIALS; ENVIRONMENTAL RISK ASSESSMENT; HPLC-MS; MS; MUNICIPAL SEWAGE; WASTEWATER REUSE	DURÁN-ALVAREZ, JC (CORRESPONDING AUTHOR), UNIV NACL AUTONOMA MEXICO, CIRCUITO EXTERIOR S-N, CIUDAD DE MEXICO 04510, COYOACAN, MEXICO.; PRADO, BLANCA; DIAZ, SUHAILA, UNIV NACL AUTONOMA MEXICO ICAT UNAM, INST CIENCIAS APLICADAS \& TECNOL, CIRCUITO EXTERIOR S-N, CIUDAD DE MEXICO 04510, MEXICO.; PRADO, BLANCA; DIAZ, SUHAILA, UNIV NACL AUTONOMA MEXICO, DEPT CIENCIAS AMBIENTALES \& SUELO, INST GEOL, ME…	THIS STUDY TRACKED FIVE PHARMACEUTICALLY ACTIVE COMPOUNDS (PHACS) IN MEXICO CITY'S SEWAGE, NAMELY, FAMOTIDINE, INDOMETHACIN, DEXAMETHASONE, AZITHROMYCIN, AND IVERMECTIN, WHICH WERE USED TO TREAT COVID-19. THE MONITORING CAMPAIGN WAS CARRIED OUT OVER 30 MONTHS (MAY 2020 TO NOVEMBER 2022), COVERING THE FIVE COVID19 WAVES IN MEXICO. IN THE CENTRAL EMITTER, THE MAIN SEWAGE OUTFLOW, FAMOTIDINE DISPLAY…	UNIVERSIDAD NACIONAL AUTONOMA DE MEXICO; UNIVERSIDAD NACIONAL AUTONOMA DE MEXICO; UNIVERSIDAD NACIONAL AUTONOMA DE MEXICO	2025-03-02	10.1016/j.scitotenv.2023.165886	1879-1026	DIRECCI ` ON GENERAL DE ASUNTOS DEL PERSONAL ACADE ` MICOS DE LA UNAM (DGAPA-UNAM) [IV200321]; DIRECCION GENERAL DE ASUNTOS DE\~PERSONAL ACADEMICOS DE LA UNAM (DGAPA-UNAM) [IV200321]	SCI. TOTAL ENVIRON.	SCIENCE OF THE TOTAL ENVIRONMENT	ENGLISH	RODRIGUEZ VARELA, MARIO RICARDO ISRAEL/0009-0001-3227-8715		ELSEVIER	ENVIRONMENTAL SCIENCES \& ECOLOGY	4	WASTEWATER SURVEILLANCE OF PHARMACEUTICALS DURING THE COVID-19 PANDEMIC IN MEXICO CITY AND THE MEZQUITAL VALLEY: A COMPREHENSIVE ENVIRONMENTAL RISK ASSESSMENT	ARTICLE	WOS001052087200001	ENVIRONMENTAL SCIENCES	SCIENCE CITATION INDEX EXPANDED (SCI-EXPANDED)	2023	DURÁN-ALVAREZ, JC (CORRESPONDING AUTHOR), UNIV NACL AUTONOMA MEXICO, CIRCUITO EXTERIOR S-N, CIUDAD DE MEXICO 04510, COYOACAN, MEXICO	ISI	UNIV NACL AUTONOMA MEXICO;UNIV NACL AUTONOMA MEXICO ICAT UNAM;UNIV NACL AUTONOMA MEXICO;UNIV NACL AUTONOMA MEXICO	3
		COSTA CS;BAHL F;NATALE GS;LOUGHLIN TMM;MARINO DJG;VENTURINO A;RODRIGUEZ-MOZAZ S;SANTOS LHMLM	EMERGING CONTAMINANTS; SURFACE WATER; BIOACCUMULATION; ADULT TOADS	SANTOS, LHMLM (CORRESPONDING AUTHOR), CATALAN INST WATER RES ICRA CERCA, C EMILI GRAHIT 101, GIRONA 17003, SPAIN.; COSTA, C. SALGADO; BAHL, F.; NATALE, G. S.; LOUGHLIN, T. M. MAC; MARINO, D. J. G., UNIV NACL LA PLATA, FAC CIENCIAS EXACTAS, CTR INVEST MEDIO AMBIENTE CIM, DEPT QUIM,CONICET UNLP, BV 120 N , 1489, RA-1900 LA PLATA, BUENOS AIRES, ARGENTINA.; VENTURINO, A., UNIV NACL COMAHUE, FAC CIENC…	THE PRESENCE OF PHARMACEUTICALLY ACTIVE COMPOUNDS (PHACS) IN SURFACE WATER IS WELL KNOWN, WHEREAS THEIR NATURAL OCCURRENCE IN BIOTA IS MUCH LESS EXPLORED. THE AIM OF THIS WORK WAS TO EVALUATE THE BIOACCUMULATION OF PHACS IN ADULT TOADS OF THE NEOTROPICAL SPECIES RHINELLA ARENARUM. THREE SITES WERE SELECTED IN BUENOS AIRES (ARGENTINA): A REFERENCE SITE (SITE 1), A SITE WITH DIRECT DISCHARGE FROM A…	NATIONAL UNIVERSITY OF LA PLATA; CONSEJO NACIONAL DE INVESTIGACIONES CIENTIFICAS Y TECNICAS (CONICET); UNIVERSIDAD NACIONAL DEL COMAHUE; CONSEJO NACIONAL DE INVESTIGACIONES CIENTIFICAS Y TECNICAS (CONICET); UNIVERSITAT DE GIRONA	2025-03-02	10.1016/j.envpol.2023.122231	1873-6424	FONCYT [PICT 2019-1177]; SPANISH FUNDACION CAROLINA; ARGENTINE MINISTRY OF EDUCATION; NATIONAL COUNCIL FOR SCIENTIFIC AND TECHNICAL RESEARCH; SPANISH MINISTRY OF SCIENCE AND INNOVATION; ECONOMY AND KNOWLEDGE DEPARTMENT OF THE CATALAN GOVERNMENT THROUGH A CONSOLIDATED RESEARCH GROUP [ICRA-ENV-2021 SGR 01282]	ENVIRON. POLLUT.	ENVIRONMENTAL POLLUTION	ENGLISH	SALGADO COSTA, CAROLINA/0009-0003-1607-0505 NATALE, GUILLERMO SEBASTIAN/0000-0001-8895-448X VENTURINO, ANDRES/0000-0002-6113-346X MARINO, DAMIAN JOSE GABRIEL/0000-0003-1379-9248 MAC LOUGHLIN, TOMAS/0000-0001-7293-7028 SANTOS, LUCIA/0000-0002-7013-8852 RODRIGUEZ-MOZAZ, SARA/0000-0003-2962-8144		ELSEVIER SCI LTD	ENVIRONMENTAL SCIENCES \& ECOLOGY	4	FIRST EVIDENCE OF ENVIRONMENTAL BIOACCUMULATION OF PHARMACEUTICALS ON ADULT NATIVE ANURANS (<I>RHINELLA ARENARUM</I>) FROM ARGENTINA	ARTICLE	WOS001049594000001	ENVIRONMENTAL SCIENCES	SCIENCE CITATION INDEX EXPANDED (SCI-EXPANDED)	2023	SANTOS, LHMLM (CORRESPONDING AUTHOR), CATALAN INST WATER RES ICRA CERCA, C EMILI GRAHIT 101, GIRONA 17003, SPAIN	ISI	CATALAN INST WATER RES ICRA CERCA;UNIV NACL LA PLATA;UNIV NACL COMAHUE;CATALAN INST WATER RES ICRA CERCA;UNIV GIRONA	3
		RODRIGUEZ-AGUILAR BA;MARTINEZ-RIVERA LM;ROJAS-MAYORGA CK;CEBALLOS-MAGANA SG;AGUAYO-VILLARREAL IA;MUNIZ-VALENCIA R;PEREGRINA-LUCANO AA	VETERINARY SUBSTANCES; EMERGING CONTAMINANTS; ENVIRONMENTAL MONITORING; ECOSYSTEM POLLUTION	MUÑIZ-VALENCIA, R (CORRESPONDING AUTHOR), UNIV COLIMA, FAC CHEM SCI, COLIMA COQUIMATLAN KM 9, COLIMA 28400, MEXICO.; RODRIGUEZ-AGUILAR, BRIAN A.; ROJAS-MAYORGA, CINTIA K.; AGUAYO-VILLARREAL, ISMAEL A.; MUNIZ-VALENCIA, ROBERTO, UNIV COLIMA, FAC CHEM SCI, COLIMA COQUIMATLAN KM 9, COLIMA 28400, MEXICO.; MARTINEZ-RIVERA, LUIS M., UNIV GUADALAJARA, UNIV CTR SOUTH COAST, DEPT ECOL \& NAT RESOURCES, IND…	AQUATIC ECOSYSTEMS WORLDWIDE ARE STRONGLY INFLUENCED BY THE PRODUCTIVE ACTIVITIES OF A REGION. THESE ACTIVITIES CAN GENERATE POLLUTION BY COMPOUNDS WITH LITTLE-KNOWN OR UNKNOWN CHARACTERISTICS AND WITHOUT REGULATION. EMERGING CONTAMINANTS ARE A GROUP OF COMPOUNDS THAT HAVE WORLDWIDE BEGUN TO BE FREQUENTLY DETECTED IN THE ENVIRONMENT, RAISING CONCERN ABOUT THEIR POSSIBLE ADVERSE EFFECTS ON HUMAN A…	UNIVERSIDAD DE COLIMA; UNIVERSIDAD DE GUADALAJARA; UNIVERSIDAD DE COLIMA; UNIVERSIDAD BERNARDO O'HIGGINS; UNIVERSIDAD DE GUADALAJARA	2025-03-02	10.1016/j.scitotenv.2023.165130	1879-1026		SCI. TOTAL ENVIRON.	SCIENCE OF THE TOTAL ENVIRONMENT	ENGLISH	AGUAYO, ISMAEL/0000-0002-7134-1692 MUNIZ-VALENCIA, ROBERTO/0000-0002-8678-9289		ELSEVIER	ENVIRONMENTAL SCIENCES \& ECOLOGY	2	OCCURRENCE AND TEMPORAL DISTRIBUTION OF OXANDROLONE AND MECLIZINE IN SURFACE WATER, SEDIMENTS, FISH MUSCLE AND OTTER FECES OF THE AYUQUILA-ARMERIA BASIN, MEXICO	ARTICLE	WOS001033976900001	ENVIRONMENTAL SCIENCES	SCIENCE CITATION INDEX EXPANDED (SCI-EXPANDED)	2023	MUÑIZ-VALENCIA, R (CORRESPONDING AUTHOR), UNIV COLIMA, FAC CHEM SCI, COLIMA COQUIMATLAN KM 9, COLIMA 28400, MEXICO	ISI	UNIV COLIMA;UNIV COLIMA;UNIV GUADALAJARA;UNIV COLIMA;UNIV BERNARDO OHIGGINS;UNIV GUADALAJARA	3
		MARTINS MF;COSTA PG;BIANCHINI A	ELASMOBRANCHS; MORPHOMETRIC INDEXES; PESTICIDES; PHARMACEUTICAL AND; PERSONAL CARE PRODUCTS; POLYCYCLIC AROMATIC HYDROCARBONS	MARTINS, MF (CORRESPONDING AUTHOR), UNIV FED RIO GRANDE FURG, INST CIENCIAS BIOL, AVE ITALIA KM 8, BR-96203900 RIO GRANDE, BRAZIL.; MARTINS, MARIANA F.; COSTA, PATRICIA G., UNIV FED RIO GRANDE FURG, PROGRAMA POSGRAD CIENCIAS FISIOL, INST CIENCIAS BIOL, AVE ITALIA KM 8, BR-96203900 RIO GRANDE, BRAZIL.; MARTINS, MARIANA F.; BIANCHINI, ADALTO, UNIV FED RIO GRANDE FURG, INST CIENCIAS BIOL, AVE ITALIA…	THE PRESENT STUDY AIMED TO DETERMINE PERSISTENT ORGANIC POLLUTANTS (POPS) AND CONTAMINANTS OF EMERGING CONCERN IN ENDANGERED ANGELSHARK AND GUITARFISH SPECIES FROM SOUTHEASTERN BRAZIL, AND TO INVESTIGATE POTENTIAL IMPACTS OF THESE COMPOUNDS ON MORPHOMETRIC INDEXES. PESTICIDES OF EMERGING CONCERN, PHARMACEUTICAL AND PERSONAL CARE PRODUCTS (PPCPS), POLYCYCLIC AROMATIC HYDROCARBONS (PAHS), AND POLYB…	UNIVERSIDADE FEDERAL DO RIO GRANDE; UNIVERSIDADE FEDERAL DO RIO GRANDE	2025-03-02	10.1016/j.scitotenv.2023.164873	1879-1026	LABORATORY OF ELASMOBRANCH RESEARCH OF THE UNIVERSIDADE ESTADUAL PAULISTA [001]; COORDENACAO DE APERFEICOAMENTO DE PESSOAL DE NIVEL SUPERIOR (CAPES) [001]; SAVE OUR SEAS FOUNDATION [SOSF 422]; BRAZILIAN CONSELHO NACIONAL DE DESENVOLVIMENTO CIENTIFICO E TECNOLOGICO (CNPQ) [307647/20161]	SCI. TOTAL ENVIRON.	SCIENCE OF THE TOTAL ENVIRONMENT	ENGLISH			ELSEVIER	ENVIRONMENTAL SCIENCES \& ECOLOGY	5	BIOACCUMULATION AND POTENTIAL IMPACTS OF PERSISTENT ORGANIC POLLUTANTS AND CONTAMINANTS OF EMERGING CONCERN IN GUITARFISHES AND ANGELSHARKS FROM SOUTHEASTERN BRAZIL	ARTICLE	WOS001035541200001	ENVIRONMENTAL SCIENCES	SCIENCE CITATION INDEX EXPANDED (SCI-EXPANDED)	2023	MARTINS, MF (CORRESPONDING AUTHOR), UNIV FED RIO GRANDE FURG, INST CIENCIAS BIOL, AVE ITALIA KM 8, BR-96203900 RIO GRANDE, BRAZIL	ISI	UNIV FED RIO GRANDE FURG;UNIV FED RIO GRANDE FURG;UNIV FED RIO GRANDE FURG	3
		CALDAS LL;MOREIRA RA;ESPINDOLA E;LUIZ GAETA LG;NOVELLI A	CAFFEINE; DICLOFENAC SODIUM SALT; KETOPROFEN; PARACETAMOL; SALICYLIC; ACID	CALDAS, LL (CORRESPONDING AUTHOR), UNIV FED SERGIPE, PPGECIA, AVE MARECHAL RONDON, S-N, BR-49100000 SAO CRISTOVAO, BRAZIL.; CALDAS, LL (CORRESPONDING AUTHOR), UNIV FED SERGIPE, GEEA, DEAM, AVE MARECHAL RONDON, S-N, BR-49100000 SAO CRISTOVAO, BRAZIL.; CALDAS, LUCAS LOPES; NOVELLI, ANDREA, UNIV FED SERGIPE, PPGECIA, AVE MARECHAL RONDON, S-N, BR-49100000 SAO CRISTOVAO, BRAZIL.; CALDAS, LUCAS LOPES; …	IN THIS STUDY WE EVALUATED THE ACUTE (IMMOBILITY/MORTALITY) AND CHRONIC (SURVIVAL AND REPRODUCTION) EFFECTS OF THE DRUGS CAFFEINE, DICLOFENAC SODIUM SALT, KETOPROFEN, PARACETAMOL AND SALICYLIC ACID ON THE CLADOCERAN CERIODAPHNIA SILVESTRII. THE ENVIRONMENTAL RISKS OF THESE SUBSTANCES FOR TROPICAL FRESHWATERS WERE ESTIMATED FROM THE RISK QUOTIENT MEC/PNEC. SENSITIVITY IN ACUTE EXPOSURES VARIED UP …	UNIVERSIDADE FEDERAL DE SERGIPE; UNIVERSIDADE FEDERAL DE SERGIPE; UNIVERSIDADE DE SAO PAULO; UNIVERSIDADE DE SAO PAULO	2025-03-02	10.1007/s00128-023-03739-z	1432-0800	CAPES; PROMOB/EDITAL CAPES/FAPITEC/SE [10/2016]; FAPESP [2017/24126-4]	BULL. ENVIRON. CONTAM. TOXICOL.	BULLETIN OF ENVIRONMENTAL CONTAMINATION AND TOXICOLOGY	ENGLISH	MOREIRA, RAQUEL/0000-0001-9392-8067 ESPINDOLA, EVALDO/0000-0003-1700-9661 NOVELLI, ANDREA/0000-0002-5072-9647		SPRINGER	ENVIRONMENTAL SCIENCES \& ECOLOGY; TOXICOLOGY	2	ENVIRONMENTAL RISK ASSESSMENT OF DRUGS IN TROPICAL FRESHWATERS USING <I>CERIODAPHNIA SILVESTRII</I> AS TEST ORGANISM	ARTICLE	WOS001002998300007	ENVIRONMENTAL SCIENCES; TOXICOLOGY	SCIENCE CITATION INDEX EXPANDED (SCI-EXPANDED)	2023	CALDAS, LL (CORRESPONDING AUTHOR), UNIV FED SERGIPE, PPGECIA, AVE MARECHAL RONDON, S-N, BR-49100000 SAO CRISTOVAO, BRAZIL	ISI	UNIV FED SERGIPE;UNIV FED SERGIPE;UNIV FED SERGIPE;UNIV FED SERGIPE;UNIV SAO PAULO;UNIV SAO PAULO	3
		FERREIRA CC;TEIXEIRA LCGM;DE;AQUINO SF	MICROCONTAMINANTS; SLUDGE; SEASONALITY	FERREIRA, CC (CORRESPONDING AUTHOR), 39-CIDADE VELHA, BR-66020350 BELEM, PARA, BRAZIL.; FERREIRA, CLARA CARDOSO; TEIXEIRA, LUIZA CARLA GIRARD MENDES, UNIV FED PARA, BELEM, PARA, BRAZIL.; DE AQUINO, SERGIO FRANCISCO, UNIV FED OURO PRETO, OURO PRETO, MG, BRAZIL.; FERREIRA, CLARA CARDOSO, 39-CIDADE VELHA, BR-66020350 BELEM, PARA, BRAZIL.	THE PRESENT WORK AIMED TO INVESTIGATE THE OCCURRENCE OF 24 DRUGS AND ENDOCRINE DISRUPTORS IN THE FILTERS WASHING WATER FROM THE BOLONHA WATER TREATMENT PLANT IN BELEM, STATE OF PARA, BRAZIL, SINCE THESE RESIDUES ARE OFTEN RELEASED INTO WATER COURSES. THE CORRELATION OF THESE MICROCONTAMINANTS WITH PHYSICOCHEMICAL AND BIOLOGICAL CHARACTERISTICS INVESTIGATED IN THE STUDIED MATRIX WAS ALSO EVALUATED…	UNIVERSIDADE FEDERAL DO PARA; UNIVERSIDADE FEDERAL DE OURO PRETO	2025-03-02	10.5327/Z2176-94781605	2176-9478	FUNDACAO NACIONAL DE SAUDE; CONSELHO NACIONAL DE DESENVOLVIMENTO CIENTIFICO E TECNOLOGICO; COORDENACAO DE APERFEICOAMENTO DE PESSOAL DE NIVEL SUPERIOR; UNIVERSIDADE FEDERAL DO PARA (UFPA); UNIVERSIDADE FEDERAL DE OURO PRETO	REV. BRAS. CIENC. AMBIENTAIS	REVISTA BRASILEIRA DE CIENCIAS AMBIENTAIS	ENGLISH	GIRARD MENDES TEIXEIRA, LUIZA CARLA/0000-0002-0204-6825		ASSOCIACAO BRASILEIRA DE ENGENHARIA SANITARIA E AMBIENTAL	ENVIRONMENTAL SCIENCES \& ECOLOGY	0	OCCURRENCE OF DRUGS AND ENDOCRINE DISRUPTORS IN THE FILTERS WASHING WATER FROM A WATER TREATMENT PLANT IN BELÉM (PA), BRAZIL	ARTICLE	WOS001106936200006	ENVIRONMENTAL SCIENCES; ENVIRONMENTAL STUDIES	EMERGING SOURCES CITATION INDEX (ESCI)	2023	FERREIRA, CC (CORRESPONDING AUTHOR), 39-CIDADE VELHA, BR-66020350 BELEM, PARA, BRAZIL	ISI	CC (CORRESPONDING AUTHOR);UNIV FED PARA;UNIV FED OURO PRETO	3
		JIMENEZ-BAMBAGUE EM;MADERA-PARRA CA;MACHUCA-MARTINEZ F	ANALGESICS AND ANTI-INFLAMMATORY DRUGS; COLOMBIA; COVID-19; ECOLOGICAL; THREAT; HAZARD QUOTIENT	MACHUCA-MARTINEZ, F (CORRESPONDING AUTHOR), UNIV VALLE, ESCUELA INGN QUIM, FAC INGN, CENM, CALI, COLOMBIA.; JIMENEZ-BAMBAGUE, ELIANA M.; MADERA-PARRA, CARLOS A., UNIV VALLE, ESCUELA EIDENAR, FAC INGN, CALI, COLOMBIA.; MACHUCA-MARTINEZ, FIDERMAN, UNIV VALLE, ESCUELA INGN QUIM, FAC INGN, CENM, CALI, COLOMBIA.	THE COVID-19 PANDEMIC IS CONSIDERED ONE OF THE MOST SIG-NIFICANT GLOBAL DISASTERS IN THE LAST YEARS. THE RAPID INCREASE IN INFECTIONS, DEATHS, TREATMENT, AND THE VACCINATION PROCESS HAS RESULTED IN THE EXCESSIVE USE OF PHARMACEUTICALS THAT HAVE ENTERED THE ENVIRONMENT AS MICROPOLLUTANTS. CONSIDERING THE PRIOR INFORMATION ABOUT THE PRESENCE OF PHARMACEUTICALS FOUND IN THE WASTEWATER OF CALI, COLOM…	UNIVERSIDAD DEL VALLE; UNIVERSIDAD DEL VALLE	2025-03-02	10.1016/j.coesh.2023.100457		CYTED PROGRAM [FP-490-2021]; UNIVERSIDAD DEL VALLE, MINCIENCIAS (COLOMBIA)	CURR. OPIN. ENVIRON. SCI. HEALTH	CURRENT OPINION IN ENVIRONMENTAL SCIENCE \& HEALTH	ENGLISH	MADERA PARRA, CARLOS ARTURO/0000-0002-9147-9795 MACHUCA MARTINEZ, FIDERMAN/0000-0002-4553-3957		ELSEVIER	ENVIRONMENTAL SCIENCES \& ECOLOGY; PUBLIC, ENVIRONMENTAL \& OCCUPATIONAL HEALTH	11	THE OCCURRENCE OF EMERGING COMPOUNDS IN REAL URBAN WASTEWATER BEFORE AND AFTER THE COVID-19 PANDEMIC IN CALI, COLOMBIA	ARTICLE	WOS000977263800001	ENVIRONMENTAL SCIENCES; PUBLIC, ENVIRONMENTAL \& OCCUPATIONAL HEALTH	EMERGING SOURCES CITATION INDEX (ESCI)	2023	MACHUCA-MARTINEZ, F (CORRESPONDING AUTHOR), UNIV VALLE, ESCUELA INGN QUIM, FAC INGN, CENM, CALI, COLOMBIA	ISI	UNIV VALLE;UNIV VALLE;UNIV VALLE	3
		BERTRAND L;ITURBURU FG;VALDES M;EUGENIA E;MENONE ML;AME MV	PHARMACEUTICALS; PESTICIDES; CYANOTOXINS; MICROPLASTICS; ERA	AMÉ, MV (CORRESPONDING AUTHOR), UNIV NACL CORDOBA, CTR INVEST BIOQUIM CLIN\& INMUNOL CIBICI, CONICET, RA-5000 CORDOBA, ARGENTINA.; AMÉ, MV (CORRESPONDING AUTHOR), UNIV NACL CORDOBA, FAC CIENCIAS QUIM, DEPT BIOQUIM CLIN, RA-5000 CORDOBA, ARGENTINA.; BERTRAND, LIDWINA; AME, MARIA VALERIA, UNIV NACL CORDOBA, CTR INVEST BIOQUIM CLIN\& INMUNOL CIBICI, CONICET, RA-5000 CORDOBA, ARGENTINA.; BERTRAND, LI…	A RESEARCH GAP EXISTS IN BASELINE CONCENTRATIONS OF ORGANIC MICROPOLLUTANTS IN SOUTH AMERICAN RIVERS. IDENTIFICATION OF AREAS WITH DIFFERENT DEGREES OF CONTAMINATION AND RISK TO THE INHABITANT BIOTA IS NEEDED TO IMPROVE MANAGEMENT OF FRESHWATER RESOURCES. HERE WE INFORM THE INCIDENCE AND ECOLOGICAL RISK ASSESSMENT (ERA) OF CURRENT USED PESTICIDES (CUPS), PHARMACEUTICAL AND PERSONAL CARE PRODUCTS …	CONSEJO NACIONAL DE INVESTIGACIONES CIENTIFICAS Y TECNICAS (CONICET); NATIONAL UNIVERSITY OF CORDOBA; NATIONAL UNIVERSITY OF CORDOBA; NATIONAL UNIVERSITY OF MAR DEL PLATA; CONSEJO NACIONAL DE INVESTIGACIONES CIENTIFICAS Y TECNICAS (CONICET); CONSEJO NACIONAL DE INVESTIGACIONES CIENTIFICAS Y TECNICAS (CONICET); NATIONAL UNIVERSITY OF CORDOBA; NATIONAL UNIVERSITY OF CORDOBA	2025-03-02	10.1016/j.scitotenv.2023.163029	1879-1026	AGENCIA NACIONAL DE PROMOCION CIENTIFICA Y TECNICA (FONCYT) [PICT-2018-02505, 4089, 2892, 3010, 0880]; INTERNATIONAL ATOMIC ENERGY AGENCY [CRP D52044, RC:25063]	SCI. TOTAL ENVIRON.	SCIENCE OF THE TOTAL ENVIRONMENT	ENGLISH	VALDES, MARIA EUGENIA/0000-0002-6935-4427		ELSEVIER	ENVIRONMENTAL SCIENCES \& ECOLOGY	11	RISK EVALUATION AND PRIORITIZATION OF CONTAMINANTS OF EMERGING CONCERN AND OTHER ORGANIC MICROPOLLUTANTS IN TWO RIVER BASINS OF CENTRAL ARGENTINA	ARTICLE	WOS000973660400001	ENVIRONMENTAL SCIENCES	SCIENCE CITATION INDEX EXPANDED (SCI-EXPANDED)	2023	AMÉ, MV (CORRESPONDING AUTHOR), UNIV NACL CORDOBA, CTR INVEST BIOQUIM CLIN\& INMUNOL CIBICI, CONICET, RA-5000 CORDOBA, ARGENTINA	ISI	UNIV NACL CORDOBA;UNIV NACL CORDOBA;UNIV NACL CORDOBA;UNIV NACL CORDOBA;UNIV NACL MAR DEL PLATA UNMDP;UNIV NACL CORDOBA;UNIV NACL CORDOBA	3
		MANJARRES-LOPEZ DP;PENA-HERRERA JM;BENEJAM L;MONTEMURRO N;PEREZ S	POLLUTANTS DISTRIBUTION IN FISH; SUSPECT SCREENING; AQUATIC BIOTA	PÉREZ, S (CORRESPONDING AUTHOR), CSIC, ONHLTH, IDAEA, C JORDI GIRONA 18-26, BARCELONA 08034, SPAIN.; MANJARRES-LOPEZ, D. P.; MONTEMURRO, N.; PEREZ, S., CSIC, ONHLTH, IDAEA, C JORDI GIRONA 18-26, BARCELONA 08034, SPAIN.; PENA-HERRERA, J. M., UNIV NACL COLOMBIA, MEDELLIN, COLOMBIA.; BENEJAM, L., UNIV VIC CENT UNIV CATALONIA, AQUAT ECOL GRP, C LAURA 13, BARCELONA 08500, SPAIN.	RIVERINE FISH IN DENSELY POPULATED AREAS IS CONSTANTLY EXPOSED TO WASTEWATER-BORNE CONTAMINANTS FROM EFFLUENT DISCHARGES. THESE CAN ENTER THE ORGANISM THROUGH THE SKIN, GILLS OR BY INGESTION. WHEREAS MOST STUDIES ASSESSING THE CONTAMINANT BURDEN IN EXPOSED FISH HAVE FOCUSED EITHER ON MUSCLE OR A LIMITED SET OF TISSUES. HERE WE SET OUT TO GENERATE A MORE COMPREHENSIVE OVERVIEW OF THE DISTRIBUTION …	CONSEJO SUPERIOR DE INVESTIGACIONES CIENTIFICAS (CSIC); CSIC - CENTRO DE INVESTIGACION Y DESARROLLO PASCUAL VILA (CID-CSIC); CSIC - INSTITUTO DE DIAGNOSTICO AMBIENTAL Y ESTUDIOS DEL AGUA (IDAEA); UNIVERSIDAD NACIONAL DE COLOMBIA; UNIVERSITAT DE VIC - UNIVERSITAT CENTRAL DE CATALUNYA (UVIC-UCC)	2025-03-02	10.1016/j.envpol.2023.121374	1873-6424	SPANISH MINISTRY OF SCIENCE, INNOVATION AND UNIVERSITIES; EUROPEAN REGIONAL DEVELOPMENT FUND [RTI 2018 -097158 -B-C33]	ENVIRON. POLLUT.	ENVIRONMENTAL POLLUTION	ENGLISH	PEREZ, SANDRA/0000-0002-3179-3969 BENEJAM, LLUIS/0000-0002-2741-4858 MANJARRES-LOPEZ, DIANA P./0000-0002-6766-5862 PENA HERRERA, JUAN MANUEL/0000-0002-9677-6457 MONTEMURRO, NICOLA/0000-0002-7496-203X		ELSEVIER SCI LTD	ENVIRONMENTAL SCIENCES \& ECOLOGY	15	ASSESSMENT OF WASTEWATER-BORNE PHARMACEUTICALS IN TISSUES AND BODY FLUIDS FROM RIVERINE FISH	ARTICLE	WOS000951639400001	ENVIRONMENTAL SCIENCES	SCIENCE CITATION INDEX EXPANDED (SCI-EXPANDED)	2023	PÉREZ, S (CORRESPONDING AUTHOR), CSIC, ONHLTH, IDAEA, C JORDI GIRONA 18-26, BARCELONA 08034, SPAIN	ISI	S (CORRESPONDING AUTHOR);MANJARRES-LOPEZ;UNIV NACL COLOMBIA;UNIV VIC CENT UNIV CATALONIA	3
		SOARES KL;SUNYER-CALDU A;PRIMEL EG;FILLMANN G;DIAZ-CRUZ MS	BIOCIDES; EDI; FISH; PHARMACEUTICALS; PERSONAL CARE PRODUCTS; VA-MSPD	DIAZ-CRUZ, MS (CORRESPONDING AUTHOR), INST ENVIRONM ASSESSMENT \& WATER RES IDAEA, CONSEJO SUPER INVEST CIENT CSIC, SEVERO OCHOA EXCELLENCE CTR, DEPT ENVIRONM CHEM, JORDI GIRONA 18, BARCELONA 08034, SPAIN.; FILLMANN, GILBERTO, UNIV FED RIO GRANDE IO FURG, INST OCEANOG, AVE ITALIA S-N,CAMPUS CARREIROS,CP 474, BR-96201900 RIO GRANDE, RS, BRAZIL.; FILLMANN, GILBERTO, UNIV FED RIO GRANDE PPGO FURG, P…	DUE TO THEIR PERSISTENCE OR CONTINUOUS DISCHARGE, TOXIC SUBSTANCES ARE PRESENT IN THE AQUATIC ENVIRONMENT, AND CAN BIOACCUMULATE AND BIOMAGNIFY IN THE FOOD WEB, GENERATING A SIGNIFICANT ECOLOGICAL RISK AND A THREAT TO HUMAN HEALTH. THE PRESENT STUDY ASSESS THE OCCURRENCE AND TISSUE (MUSCLE, LIVER, STOMACH AND GILLS) DISTRIBUTION OF 59 ANTHROPOGENIC CONTAMINANTS OF EMERGING CONCERN (CECS) IN MARIN…	UNIVERSIDADE FEDERAL DO RIO GRANDE; UNIVERSIDADE FEDERAL DO RIO GRANDE; CONSEJO SUPERIOR DE INVESTIGACIONES CIENTIFICAS (CSIC); CSIC - CENTRO DE INVESTIGACION Y DESARROLLO PASCUAL VILA (CID-CSIC); CSIC - INSTITUTO DE DIAGNOSTICO AMBIENTAL Y ESTUDIOS DEL AGUA (IDAEA); UNIVERSIDADE FEDERAL DO RIO GRANDE	2025-03-02	10.1016/j.marpolbul.2022.114530	1879-3363	CNPQ-CONSELHO NACIONAL DE DESENVOLVIMENTO CIENT?FICO E TECNOL ? [CIMAR II NO 1988/2014]; CNPQ -CONSELHO NACIONAL DE DESENVOLVIMENTO CIENTIFICO E TECNOLOGICO; CAPES -COORDENACAO DE APERFEICOAMENTO DE PESSOAL DE NIVEL SUPERIOR [CIMAR II NO 1988/2014]; CAPES [88881.185459/2018-01, 88887.369192/2019-00 \TEXTBACKSLASHPNPD/CAPES]; CNPQ [DT305716/2020-4, 314202/2018-8]; GENERALITAT DE CATALUNYA [2017-SG…	MAR. POLLUT. BULL.	MARINE POLLUTION BULLETIN	ENGLISH	SUNYER-CALDU, ADRIA/0000-0001-5134-1196 DIAZ CRUZ, SILVIA/0000-0003-3331-4076 PRIMEL, EDNEI GILBERTO PRIMEL; PRIMEL, EDNEI; GILBERTOPRIMEL; EDNEI G.PRIMEL; GPRIMEL, E; G.PRIME; EDNEI G./0000-0002-8147-232X		PERGAMON-ELSEVIER SCIENCE LTD	ENVIRONMENTAL SCIENCES \& ECOLOGY; MARINE \& FRESHWATER BIOLOGY	5	DISTRIBUTION IN MARINE FISH AND EDI ESTIMATION OF CONTAMINANTS OF EMERGING CONCERN BY VORTEX-ASSISTED MATRIX SOLID-PHASE DISPERSION AND HPLC-MS/MS	ARTICLE	WOS000925239400001	ENVIRONMENTAL SCIENCES; MARINE \& FRESHWATER BIOLOGY	SCIENCE CITATION INDEX EXPANDED (SCI-EXPANDED)	2023	DIAZ-CRUZ, MS (CORRESPONDING AUTHOR), INST ENVIRONM ASSESSMENT \& WATER RES IDAEA, CONSEJO SUPER INVEST CIENT CSIC, SEVERO OCHOA EXCELLENCE CTR, DEPT ENVIRONM CHEM, JORDI GIRONA 18, BARCELONA 08034, SPAIN	ISI	INST ENVIRONM ASSESSMENT AND WATER RES IDAEA;UNIV FED RIO GRANDE IO FURG;UNIV FED RIO GRANDE PPGO FURG;UNIV FED RIO GRANDE FURG;INST ENVIRONM ASSESSMENT AND WATER RES IDAEA;FUNDACAO UNIV FED RIO GRANDE	3
		CIPRIANI-AVILA I;MOLINERO J;CABRERA M;MEDINA-VILLAMIZAR EJ;CAPPARELLI M;JARA-NEGRETE E;PINOS-VELEZ V;ACOSTA S;ANDRADE DL;BARRADO M;MOGOLLON NGS	LOCKDOWN; TOURISM; ESMERALDAS; ECS; PACI FIC OCEAN; URBAN BEACHES	CIPRIANI-AVILA, I (CORRESPONDING AUTHOR), PONTIFICIA UNIV CATOLICA ECUADOR, ESCUELA CIENCIAS QUIM, QUITO, ECUADOR.; CIPRIANI-AVILA, ISABEL; JARA-NEGRETE, ELIZA; ACOSTA, SOFIA; ANDRADE, DAVID LEIVA, PONTIFICIA UNIV CATOLICA ECUADOR, ESCUELA CIENCIAS QUIM, QUITO 170150, ECUADOR.; MOLINERO, JON; BARRADO, MIREN, PONTIFICIA UNIV CATOLICA ECUADOR, ESCUELA GEST AMBIENTAL, ESMERALDAS 080150, ECUADOR.; CA…	EMERGING CONTAMINANTS IN WATER BODIES IS AN ISSUE OF CONCERN DUE TO THEIR IMPACT ON THE ECOSYSTEM AND HUMAN HEALTH. THE COVID-19 PANDEMIC HAS FORCED THE IMPLEMENTATION OF PROTECTIVE MEASURES SUCH AS SOCIAL DISTANCING, LOCKDOWNS, AND REMOTE WORK, WHICH HAVE AFFECTED THE TOURISM INFLUX. THIS STUDY AIMED TO EVALUATE THE OCCURRENCE OF EMERGING POLLUTANTS IN BODIES OF WATER IN ESMERALDAS, A COASTAL PR…	PONTIFICIA UNIVERSIDAD CATOLICA DEL ECUADOR; PONTIFICIA UNIVERSIDAD CATOLICA DEL ECUADOR; UNIVERSIDAD NACIONAL AUTONOMA DE MEXICO; UNIVERSIDAD DE CUENCA; UNIVERSIDAD DE CUENCA	2025-03-02	10.1016/j.scitotenv.2022.161340	1879-1026	PONTIFICIA UNIVERSIDAD CATOLICA DEL ECUADOR; [QINV0151-IINV529020200]	SCI. TOTAL ENVIRON.	SCIENCE OF THE TOTAL ENVIRONMENT	ENGLISH	CAPPARELLI, MARIANA/0000-0002-7517-7623 JARA-NEGRETE, ELIZA/0000-0001-7743-1026 MOGOLLON, NOROSKA/0000-0002-0756-6184		ELSEVIER	ENVIRONMENTAL SCIENCES \& ECOLOGY	14	OCCURRENCE OF EMERGING CONTAMINANTS IN SURFACE WATER BODIES OF A COASTAL PROVINCE IN ECUADOR AND POSSIBLE INFLUENCE OF TOURISM DECLINE CAUSED BY COVID-19 LOCKDOWN	ARTICLE	WOS000976328200001	ENVIRONMENTAL SCIENCES	SCIENCE CITATION INDEX EXPANDED (SCI-EXPANDED)	2023	CIPRIANI-AVILA, I (CORRESPONDING AUTHOR), PONTIFICIA UNIV CATOLICA ECUADOR, ESCUELA CIENCIAS QUIM, QUITO, ECUADOR	ISI	PONTIFICIA UNIV CATOLICA ECUADOR;PONTIFICIA UNIV CATOLICA ECUADOR;PONTIFICIA UNIV CATOLICA ECUADOR;UNIV REG AMAZON IKIAM;UNIV REG AMAZON IKIAM;UNIV NACL AUTONOMA MEXICO;UNIV CUENCA;UNIV CUENCA;UNIV REG AMAZON IKIAM	3
		NARVAEZ VALDERRAMA JF;JOSE GARCIA J;GIL D;HUMBERTO R. HR;RIOS RS;GONZALEZ JD;PORRAS J;MARIA AGUDELO DE	LEACHING; SOIL ADSORPTION; EMERGING POLLUTANTS; LANDFILLS AND COVER; MATERIAL	VALDERRAMA, JFN (CORRESPONDING AUTHOR), CORP UNIV REMINGTON, FAC CIENCIAS BASICAS \& INGN, GRP INVEST INGENIAR, CALLE 51 51-27, MEDELLIN, COLOMBIA.; NARVAEZ VALDERRAMA, JHON FREDY; JOSE GARCIA, JUAN; GIL, DANIEL HUMBERTO R., CORP UNIV REMINGTON, FAC CIENCIAS BASICAS \& INGN, GRP INVEST INGENIAR, CALLE 51 51-27, MEDELLIN, COLOMBIA.; RIOS, RAMIRO S., SERV NACL APRENDIZAJE SENA, SAN JOSE DE CUCUTA, …	THE OCCURRENCE OF EMERGING POLLUTANTS IN WATER REPRESENTS A HEALTH RISK FOR HUMANS AND THE ECOSYSTEM. IT HAS BEEN SHOWN THAT POLLUTANT-SOIL INTERACTIONS ARE DETERMINANTS IN PREVENTING CONTAMINATION OF WATER SOURCES BY LEACHATES FROM LANDFILLS. IN THIS WORK, BATCH EXPERIMENTS WERE CONDUCTED TO STUDY THE SOIL SORPTION PROCESS OF AMOXICILLIN (AMX), ACETAMINOPHEN (ACP), LEVONORGESTREL (LNG), AND CHLO…	CORPORACION UNIVERSITARIA REMINGTON; SERVICIO NACIONAL DE APRENDIZAJE; CORPORACION UNIVERSITARIA REMINGTON; UNIVERSIDAD DE ANTIOQUIA	2025-03-02	10.1016/j.gsd.2022.100885		MINISTERIO DE CIENCIA Y TECNOLOG?A MIN- CIENCIAS; [136577757707]; [4000000244]	GROUNDWATER SUSTAIN. DEV.	GROUNDWATER FOR SUSTAINABLE DEVELOPMENT	ENGLISH	NARVAEZ VALDERRAMA, JHON FREDY/0000-0002-5348-6230 GONZALEZ CALDERON, JUAN DAVID/0000-0002-9071-8686		ELSEVIER	ENGINEERING; ENVIRONMENTAL SCIENCES \& ECOLOGY; WATER RESOURCES	3	ADSORPTION OF THE EMERGING POLLUTANTS ON BUENA VISTA LANDFILL COVER MATERIAL AND IMPLICATIONS ON REGIONAL AQUATIC POLLUTION	ARTICLE	WOS000910705000001	ENGINEERING, ENVIRONMENTAL; ENVIRONMENTAL SCIENCES; WATER RESOURCES	EMERGING SOURCES CITATION INDEX (ESCI)	2023	VALDERRAMA, JFN (CORRESPONDING AUTHOR), CORP UNIV REMINGTON, FAC CIENCIAS BASICAS \& INGN, GRP INVEST INGENIAR, CALLE 51 51-27, MEDELLIN, COLOMBIA	ISI	CORP UNIV REMINGTON;CORP UNIV REMINGTON;CORP UNIV REMINGTON;UNIV ANTIOQUIA UDEA	3
		ARSAND JB;DALLEGRAVE A;JANK L;FEIJO T;PERIN M;HOFF RB;ARENZON A;GOMES A;PIZZOLATO TM	EMERGING CONTAMINANTS; ZEBRAFISH; TUCKER MODEL; ANTIBIOTICS; UPLC-Q-TOF-MS; SURFACE WATERS	PIZZOLATO, TM (CORRESPONDING AUTHOR), UNIV FED RIO GRANDE DO SUL UFRGS, INST QUIM, AVE BENTO GONCALVES 9500, BR-91501970 PORTO ALEGRE, RIO GRANDE DO S, BRAZIL.; ARSAND, JULIANA BAZZAN; DALLEGRAVE, ALEXANDRO; FEIJO, TIAGO; PERIN, MAURICIO; GOMES, ADRIANO; PIZZOLATO, TANIA MARA, UNIV FED RIO GRANDE DO SUL UFRGS, INST QUIM, AVE BENTO GONCALVES 9500, BR-91501970 PORTO ALEGRE, RIO GRANDE DO S, BRAZIL.…	THE WIDESPREAD USE AND MISUSE OF ANTIBIOTICS AND PESTICIDES HAS BEEN LINKED WITH SEVERAL RISKS TO THE ENVIRON-MENT AND HUMAN HEALTH. IN THE PRESENT REPORT, THE RESULTS OF THE MONITORING OF 64 PHARMACEUTICALS AND 134 PESTICIDES OCCURRENCE IN AN URBAN RIVER IN SOUTHERN BRAZIL ARE PRESENTED AND DISCUSSED. SAMPLING CAMPAIGNS HAVE COVERED THE PERIOD 2016-2018. THE IDENTIFICATION AND DETERMINATION OF T…	UNIVERSIDADE FEDERAL DO RIO GRANDE DO SUL; UNIVERSIDADE FEDERAL DO RIO GRANDE DO SUL	2025-03-02	10.1016/j.chemosphere.2022.136814	1879-1298	CNPQ [306922/ 2018-5]; COORDENACAO DE APERFEICOAMENTO DE PESSOAL DE NIVEL SUPERIOR - BRASIL (CAPES) [001]; CAPES	CHEMOSPHERE	CHEMOSPHERE	ENGLISH	HOFF, RODRIGO/0000-0003-2516-9446 PERIN, MAURICIO/0000-0002-5012-893X DALLEGRAVE, ALEXSANDRO/0000-0003-4868-2250		PERGAMON-ELSEVIER SCIENCE LTD	ENVIRONMENTAL SCIENCES \& ECOLOGY	14	SPATIAL-TEMPORAL OCCURRENCE OF CONTAMINANTS OF EMERGING CONCERN IN URBAN RIVERS IN SOUTHERN BRAZIL	ARTICLE	WOS000903944800005	ENVIRONMENTAL SCIENCES	SCIENCE CITATION INDEX EXPANDED (SCI-EXPANDED)	2023	PIZZOLATO, TM (CORRESPONDING AUTHOR), UNIV FED RIO GRANDE DO SUL UFRGS, INST QUIM, AVE BENTO GONCALVES 9500, BR-91501970 PORTO ALEGRE, RIO GRANDE DO S, BRAZIL	ISI	UNIV FED RIO GRANDE DO SUL UFRGS;UNIV FED RIO GRANDE DO SUL UFRGS;LAB FED DEF AGR LFDA RS;LAB FED DEF AGR LFDA RS;UNIV FED RIO GRANDE DO SUL UFRGS	3
		ADHIKARI S;KUMAR R;DRIVER EM;BOWES D;A. A;NG KT;SOSA-HERNANDEZ JE;OYERVIDES-MUNOZ MA;MELCHOR-MARTINEZ EM;MARTINEZ-RUIZ M;CORONADO-APODACA KG;SMITH T;BHATNAGAR A;PIPER BJ;MCCALL KL;PARRA-SALDIVAR R;BARRON LP;HALDEN RU		HALDEN, RU (CORRESPONDING AUTHOR), ARIZONA STATE UNIV, BIODESIGN INST, BIODESIGN CTR ENVIRONM HLTH ENGN, TEMPE, AZ 85281 USA.; ADHIKARI, SANGEET; HALDEN, ROLF U., ARIZONA STATE UNIV, SCH SUSTAINABLE ENGN \& BUILT ENVIRONM, TEMPE, AZ 85281 USA.; ADHIKARI, SANGEET; KUMAR, RAHUL; DRIVER, ERIN M.; BOWES, DEVIN A.; HALDEN, ROLF U., ARIZONA STATE UNIV, BIODESIGN INST, BIODESIGN CTR ENVIRONM HLTH ENGN, …	Z-DRUGS, BENZODIAZEPINES AND KETAMINE ARE CLASSES OF PSYCHOTROPIC DRUGS PRESCRIBED FOR TREATING ANXIETY, SLEEP DISORDERS AND DEPRESSION WITH KNOWN SIDE EFFECTS INCLUDING AN ELEVATED RISK OF ADDICTION AND SUBSTANCE MISUSE. THESE DRUGS HAVE A STRONG POTENTIAL FOR MISUSE, WHICH HAS ESCALATED OVER THE YEARS AND WAS HYPOTHESIZED HERE TO HAVE BEEN EXACERBATED DURING THE COVID-19 PANDEMIC. WASTEWATER-BA…	ARIZONA STATE UNIVERSITY; ARIZONA STATE UNIVERSITY-TEMPE; ARIZONA STATE UNIVERSITY; ARIZONA STATE UNIVERSITY-TEMPE; IMPERIAL COLLEGE LONDON; TECNOLOGICO DE MONTERREY; TECNOLOGICO DE MONTERREY; TECNOLOGICO DE MONTERREY; UNIVERSITY OF LOUISVILLE; ARIZONA STATE UNIVERSITY; ARIZONA STATE UNIVERSITY-TEMPE; ARIZONA STATE UNIVERSITY; ARIZONA STATE UNIVERSITY-TEMPE	2025-03-02	10.1016/j.scitotenv.2022.159351	1879-1026	TECNOLOGCO DE MONTERREY AND FUNDACINFEMSA INTERNAL; NATIONAL INSTITUTE FOR HEALTH RESEARCH (NIHR) HEALTH PROTECTION RESEARCH UNITS IN ENVIRONMENTAL EXPOSURES AND HEALTH; UK HEALTH SECURITY AGENCY AND IMPERIAL COLLEGE LONDON	SCI. TOTAL ENVIRON.	SCIENCE OF THE TOTAL ENVIRONMENT	ENGLISH	DRIVER, ERIN/0000-0001-9675-9764 BARRON, LEON/0000-0001-5986-3853 PARRA, ROBERTO/0000-0002-4958-5797 BOWES, DEVIN/0000-0001-9819-2503 OYERVIDES-MUNOZ, MARIEL ARACELI/0000-0003-3559-2803 KUMAR, RAHUL/0000-0002-6891-3688 NG, KENG TIONG/0000-0002-2943-6727 SOSA-HERNANDEZ, JUAN EDUARDO/0000-0001-5441-4768		ELSEVIER	ENVIRONMENTAL SCIENCES \& ECOLOGY	19	OCCURRENCE OF Z-DRUGS, BENZODIAZEPINES, AND KETAMINE IN WASTEWATER IN THE UNITED STATES AND MEXICO DURING THE COVID-19 PANDEMIC	ARTICLE	WOS000897669100001	ENVIRONMENTAL SCIENCES	SCIENCE CITATION INDEX EXPANDED (SCI-EXPANDED)	2023	HALDEN, RU (CORRESPONDING AUTHOR), ARIZONA STATE UNIV, BIODESIGN INST, BIODESIGN CTR ENVIRONM HLTH ENGN, TEMPE, AZ 85281 USA	ISI	ARIZONA STATE UNIV;ARIZONA STATE UNIV;ARIZONA STATE UNIV;IMPERIAL COLL LONDON;SCH ENGN AND SCI;INST ADV MAT SUSTAINABLE MFG;SCH ENGN AND SCI;UNIV LOUISVILLE;GEISINGER COMMONWEALTH SCH MED;CTR PHARM INNOVAT AND OUTCOMES;BINGHAMTON UNIV;ARIZONA STATE UNIV FDN;ARIZONA STATE UNIV	3
		CARRIZO JC;DUY SV;MUNOZ G;MARCONI;GUIDO G;AME MV;SAUVE S	AQUACULTURE; HRMS; POLLUTION; PCP; ORBITRAP; SUSPECT SCREENING	SAUVÉ, S (CORRESPONDING AUTHOR), UNIV MONTREAL, DEPT CHEM, MONTREAL, PQ, CANADA.; CARRIZO, JUAN CRUZ; DUY, SUNG VO; MUNOZ, GABRIEL; SAUVE, SEBASTIEN, UNIV MONTREAL, DEPT CHEM, MONTREAL, PQ, CANADA.; CARRIZO, JUAN CRUZ; MARCONI, GUIDO; AME, MARIA VALERIA, CIBIC, CONICET, CORDOBA, ARGENTINA.; CARRIZO, JUAN CRUZ; MARCONI, GUIDO; AME, MARIA VALERIA, UNIV NACL CORDOBA, FAC CIENCIAS QUIM, DEPT BIOQUIM …	THE WIDESPREAD DISTRIBUTION OF CONTAMINANTS OF EMERGING CONCERN (CECS) IS A MAJOR CONCERN DUE TO THEIR PO-TENTIAL EFFECTS ON HUMAN HEALTH AND THE ENVIRONMENT. THE INSUFFICIENT SEWAGE TREATMENT PLANT INFRASTRUCTURES IS A GLOBAL PROBLEM MOST ACCENTUATED IN LESS DEVELOPED COUNTRIES AND RESULTS IN THE DISCHARGE OF CECS TO WATER BODIES. PACU (PIARACTUS MESOPOTAMICUS) IS A RAY-FINNED FRESHWATER FISH SP…	UNIVERSITE DE MONTREAL; CONSEJO NACIONAL DE INVESTIGACIONES CIENTIFICAS Y TECNICAS (CONICET); NATIONAL UNIVERSITY OF CORDOBA	2025-03-02	10.1016/j.chemosphere.2022.136769	1879-1298	AGENCIA NACIONAL DE PROMOCION [FONCYT/PICT-2015-01784]; CONICET; GOVERNMENT OF CANADA (ELAP SCHOLARSHIP)	CHEMOSPHERE	CHEMOSPHERE	ENGLISH	CARRIZO, JUAN CRUZ/0000-0002-6175-6245 MARCONI, GUIDO/0000-0001-6776-2841 AME, MARIA/0000-0003-2382-8196		PERGAMON-ELSEVIER SCIENCE LTD	ENVIRONMENTAL SCIENCES \& ECOLOGY	15	SUSPECT SCREENING OF PHARMACEUTICALS, ILLICIT DRUGS, PESTICIDES, AND OTHER EMERGING CONTAMINANTS IN ARGENTINEAN PIARACTUS MESOPOTAMICUS, A FISH SPECIES USED FOR LOCAL CONSUMPTION AND EXPORT	ARTICLE	WOS000878211400001	ENVIRONMENTAL SCIENCES	SCIENCE CITATION INDEX EXPANDED (SCI-EXPANDED)	2022	SAUVÉ, S (CORRESPONDING AUTHOR), UNIV MONTREAL, DEPT CHEM, MONTREAL, PQ, CANADA	ISI	UNIV MONTREAL;UNIV MONTREAL;UNIV NACL CORDOBA	4
		SANTOS VS;ANJOS JSX;DE MEDEIROS JF;MONTAGNER CC	CONTAMINANTS OF EMERGENT CONCERN; AGRICULTURE IMPACTS; LC-MS/MS; OCCURRENCE	MONTAGNER, CC (CORRESPONDING AUTHOR), UNIV ESTADUAL CAMPINAS, INST CHEM, CP 6154, BR-13083970 CAMPINAS, SP, BRAZIL.; SANTOS, VINICIUS S.; ANJOS, JULIANA S. X.; DE MEDEIROS, JESSYCA F.; MONTAGNER, CASSIANA C., UNIV ESTADUAL CAMPINAS, INST CHEM, CP 6154, BR-13083970 CAMPINAS, SP, BRAZIL.	RIBEIRAO DAS PEDRAS, A 10-KM-LONG STREAM FROM THE SOURCE TO MOUTH, IS PART OF A PREDOMINANTLY URBAN CATCHMENT LOCATED IN CAMPINAS METROPOLITAN AREA IN THE STATE OF SAO PAULO, BRAZIL, AND IT IS ALSO SURROUNDED BY SUGARCANE FARMS. MONTHLY SAMPLING OF 31 SELECTED EMERGING CONTAMINANTS (ECS) WAS CONDUCTED FOR 1 YEAR (OCTOBER 2018 TO OCTOBER 2019) IN FIVE POINTS, INCLUDING THE SPRING, AGRICULTURAL, AN…	UNIVERSIDADE ESTADUAL DE CAMPINAS	2025-03-02	10.1007/s10661-022-10288-1	1573-2959	NATIONAL INSTITUTE OF ADVANCED ANALYTICAL SCIENCES AND TECHNOLOGIES (INCTAA); CNPQ [465768/2014-8]; FAPESP [2014/50951-4]	ENVIRON. MONIT. ASSESS.	ENVIRONMENTAL MONITORING AND ASSESSMENT	ENGLISH	SARRACINI SANTOS, VINICIUS/0000-0002-9088-9776 FERREIRA DE MEDEIROS, JESSYCA/0000-0002-6828-3102		SPRINGER	ENVIRONMENTAL SCIENCES \& ECOLOGY	12	IMPACT OF AGRICULTURAL RUNOFF AND DOMESTIC SEWAGE DISCHARGE ON THE SPATIAL-TEMPORAL OCCURRENCE OF EMERGING CONTAMINANTS IN AN URBAN STREAM IN SAO PAULO, BRAZIL	ARTICLE	WOS000835713700001	ENVIRONMENTAL SCIENCES	SCIENCE CITATION INDEX EXPANDED (SCI-EXPANDED)	2022	MONTAGNER, CC (CORRESPONDING AUTHOR), UNIV ESTADUAL CAMPINAS, INST CHEM, CP 6154, BR-13083970 CAMPINAS, SP, BRAZIL	ISI	UNIV ESTADUAL CAMPINAS;UNIV ESTADUAL CAMPINAS	4
		ROVERI V;GUIMARAES LL;TOMA W;CORREIA AT	SUBTROPICAL ECOSYSTEM; COASTAL RIVERS; DOMESTIC SEWAGE; PHARMACEUTICALS; ILLICIT DRUGS; RISK ASSESSMENT; PRIORITIZATION	CORREIA, AT (CORRESPONDING AUTHOR), CTR INTERDISCIPLINAR INVEST MARINHA \& AMBIENTAL C, AVE GEN NORTON DE MATOS S-N, P-4450208 MATOSINHOS, PORTUGAL.; CORREIA, AT (CORRESPONDING AUTHOR), UNIV FERNANDO PESSOA FCS UFP, FAC CIENCIAS SAUDE, RUA CARLOS DA MAIA 296, P-4200150 PORTO, PORTUGAL.; CORREIA, AT (CORRESPONDING AUTHOR), UNIV PORTO ICBAS UP, INST CIENCIAS BIOMED ABEL SALAZAR, RUA JORGE VITERBO F…	THE POLLUTION OF THE SURFACE WATERS BY PHARMACEUTICALS AND PERSONAL CARE PRODUCTS (PPCPS) HAS ATTRACTED WORLDWIDE ATTENTION, BUT DATA REGARDING THEIR OCCURRENCE AND POTENTIAL RISKS FOR THE AQUATIC BIOTA ON TROPICAL COASTAL RIVERS OF SOUTH AMERICA ARE STILL SCARCE. IN THIS CONTEXT, THE OCCURRENCE AND THE PRELIMINARY ECOLOGICAL RISK ASSESSMENT OF ELEVEN PHARMACEUTICALS OF VARIOUS THERAPEUTIC CLASSE…	UNIVERSIDADE DO PORTO; UNIVERSIDADE SANTA CECILIA; UNIVERSIDADE DO PORTO	2025-03-02	10.1007/s11356-022-21945-w	1614-7499	FOUNDATION FOR SCIENCE AND TECHNOLOGY (FCT) [UIDB/04423/2020, UIDP/04423/2020]	ENVIRON. SCI. POLLUT. RES.	ENVIRONMENTAL SCIENCE AND POLLUTION RESEARCH	ENGLISH	ROVERI, VINICIUS/0000-0001-7812-8467 CORREIA, ALBERTO/0000-0002-2831-025X		SPRINGER HEIDELBERG	ENVIRONMENTAL SCIENCES \& ECOLOGY	11	OCCURRENCE, ECOLOGICAL RISK ASSESSMENT AND PRIORITIZATION OF PHARMACEUTICALS AND ABUSE DRUGS IN ESTUARINE WATERS ALONG THE SAO PAULO COAST, BRAZIL	ARTICLE	WOS000827943500001	ENVIRONMENTAL SCIENCES	SCIENCE CITATION INDEX EXPANDED (SCI-EXPANDED)	2022	CORREIA, AT (CORRESPONDING AUTHOR), CTR INTERDISCIPLINAR INVEST MARINHA \& AMBIENTAL C, AVE GEN NORTON DE MATOS S-N, P-4450208 MATOSINHOS, PORTUGAL	ISI	CTR INTERDISCIPLINAR INVEST MARINHA AND AMBIENTAL C;UNIV FERNANDO PESSOA FCS UFP;UNIV PORTO ICBAS UP;UNIV METROPOLITANA SANTOS UNIMES;CTR INTERDISCIPLINAR INVEST MARINHA AND AMBIENTAL C;UNIV SANTA CECILIA;UNIV FERNANDO PESSOA FCS UFP;UNIV PORTO ICBAS UP	4
		ALVES MCP;SANSON AL;QUARESMA A;FREITAS MG;AFONSO RJCF;AQUINO SF	WATER TREATMENT; CLARIFICATION; CHLORINATION; RISK ASSESSMENT	AQUINO, SF (CORRESPONDING AUTHOR), FED UNIV OURO PRETO UFOP, ENVIRONM ENGN GRAD PROGRAM, BR-3540000 OURO PRETO, MG, BRAZIL.; ALVES, MARIANA C. P.; SANSON, ANANDA L.; QUARESMA, AMANDA, V; AFONSO, ROBSON J. C. F.; AQUINO, SERGIO F., FED UNIV OURO PRETO UFOP, ENVIRONM ENGN GRAD PROGRAM, BR-3540000 OURO PRETO, MG, BRAZIL.; QUARESMA, AMANDA, V; FREITAS, MYLENA G., FED UNIV OURO PRETO UFOP, PHARMARCY S…	THIS STUDY EVALUATES BOTH THE OCCURRENCE AND REMOVAL OF 24 COMPOUNDS, INCLUDING DRUGS AND ENDOCRINE DISRUPTORS, IN 8 WATER TREATMENT PLANTS (WTP) LOCATED IN THE METROPOLITAN REGION OF BELO HORIZONTE (MINAS GERAIS STATE, BRAZIL). THE COMPOUNDS 4-NONYLPHENOL, 4-OCTYLPHENOL, 17 ALPHA-ETHINYLESTRADIOL, 17 BETA-ESTRADIOL, ACYCLOVIR, BISPHENOL A, BEZAFIBRATE, CAFFEINE, DEXAMETHASONE, DICLOFENAC SODIUM,…		2025-03-02	10.1007/s10661-022-10130-8	1573-2959	COORDENACAO DE APERFEICOAMENTO DE PESSOAL DE NIVEL SUPERIOR--BRASIL [001]	ENVIRON. MONIT. ASSESS.	ENVIRONMENTAL MONITORING AND ASSESSMENT	ENGLISH	AFONSO, ROBSON/0000-0003-1940-3304 QUARESMA, AMANDA/0000-0001-6314-6208 SANSON, ANANDA LIMA/0000-0002-6784-6321 AQUINO, SERGIO/0000-0001-6058-3218 ALVES, MARIANA/0000-0002-4259-9096		SPRINGER	ENVIRONMENTAL SCIENCES \& ECOLOGY	2	OCCURRENCE AND REMOVAL OF DRUGS AND ENDOCRINE DISRUPTORS IN WATER SUPPLY SYSTEMS IN THE METROPOLITAN REGION OF BELO HORIZONTE (MINAS GERAIS STATE, BRAZIL)	ARTICLE	WOS000805189100003	ENVIRONMENTAL SCIENCES	SCIENCE CITATION INDEX EXPANDED (SCI-EXPANDED)	2022	AQUINO, SF (CORRESPONDING AUTHOR), FED UNIV OURO PRETO UFOP, ENVIRONM ENGN GRAD PROGRAM, BR-3540000 OURO PRETO, MG, BRAZIL	ISI	FED UNIV OURO PRETO UFOP;QUARESMA;FED UNIV OURO PRETO UFOP;QUARESMA;FED UNIV OURO PRETO UFOP	4
		HAHN RZ;BASTIANI MF;FELTRACO LIZOT;LILIAN DE LIMA LL;SCHNEIDER A;DA SILVA MOREIRA I;CAROLINE C;MEIRELES YF;VIANA MF;DO;NASCIMENTO CA;LINDEN R	WASTEWATER-BASED EPIDEMIOLOGY; POCIS SAMPLING; COVID-19; ILLICIT DRUGS; LONG -TERM MONITORING	HAHN, RZ (CORRESPONDING AUTHOR), UNIV FEEVALE, LAB ANALYT TOXICOL, RUA RUBEM BERTA 200, BR-93525080 NOVO HAMBURGO, BRAZIL.; HAHN, ROBERTA ZILLES; BASTIANI, MARCOS FRANK; FELTRACO LIZOT, LILIAN DE LIMA; SCHNEIDER, ANELISE; DA SILVA MOREIRA, ISABELA CAROLINE; MEIRELES, YASMIN FAZENDA; VIANA, MARIANA FREITAS; LINDEN, RAFAEL, UNIV FEEVALE, LAB ANALYT TOXICOL, RUA RUBEM BERTA 200, BR-93525080 NOVO HAM…	THE ABUSE OF LEGAL AND ILLEGAL DRUGS IS A GLOBAL PUBLIC HEALTH PROBLEM, ALSO AFFECTING THE SOCIAL AND ECONOMIC WELL-BEING OF THE POPULATION. THUS, THERE IS A SIGNIFICANT INTEREST IN MONITORING DRUG CONSUMPTION. RELEVANT EPIDE-MIOLOGICAL INFORMATION ON LIFESTYLE HABITS CAN BE OBTAINED FROM THE CHEMICAL ANALYSIS OF URBAN WASTEWATER. IN THIS WORK, PASSIVE SAMPLING USING POLAR ORGANIC CHEMICAL INTEGR…	UNIVERSIDADE FEEVALE	2025-03-02	10.1016/j.chemosphere.2022.134907	1879-1298	NATIONAL INSTITUTE OF SCIENCE AND TECHNOLOGY IN FORENSIC SCIENCES [MCTI/CNPQ/CAPES/FAPS 16/2014-INCT, CNPQ 465450/2014-8)]; CNPQ [427723/2018-3]; CAPES	CHEMOSPHERE	CHEMOSPHERE	ENGLISH			PERGAMON-ELSEVIER SCIENCE LTD	ENVIRONMENTAL SCIENCES \& ECOLOGY	5	LONG-TERM MONITORING OF DRUG CONSUMPTION PATTERNS DURING THE COVID-19 PANDEMIC IN A SMALL-SIZED COMMUNITY IN BRAZIL THROUGH WASTEWATER-BASED EPIDEMIOLOGY	ARTICLE	WOS000802599700006	ENVIRONMENTAL SCIENCES	SCIENCE CITATION INDEX EXPANDED (SCI-EXPANDED)	2022	HAHN, RZ (CORRESPONDING AUTHOR), UNIV FEEVALE, LAB ANALYT TOXICOL, RUA RUBEM BERTA 200, BR-93525080 NOVO HAMBURGO, BRAZIL	ISI	UNIV FEEVALE;SCHNEIDER;UNIV FEEVALE;DO NASCIMENTO;NATL INST FORENS SCI AND TECHNOL INCT FORENSE	4
		PISETTA AM;ROVERI V;GUIMARAES LL;NOVAIS DE OLIVEIRA TM;CORREIA AT	AMERICA LATINA; COASTAL WATERS; PHARMACEUTICALS; ILLICIT DRUGS; LC-MS; MS; RISK ASSESSMENT	CORREIA, AT (CORRESPONDING AUTHOR), CTR INTERDISCIPLINAR INVEST MARINHA \& AMBIENTAL C, AVE GEN NORTON DE MATOS S-N, P-4450208 MATOSINHOS, PORTUGAL.; CORREIA, AT (CORRESPONDING AUTHOR), UNIV FERNANDO PESSOA FCS UFP, FAC CIENCIAS SAUDE, RUA CARLOS MAIA 296, P-4200150 PORTO, PORTUGAL.; CORREIA, AT (CORRESPONDING AUTHOR), UNIV PORTO ICBAS UP, INST CIENCIAS BIOMED ABEL SALAZAR, RUA JORGE VITERBO FERR…	THE WORLDWIDE OCCURRENCE OF PHARMACEUTICALS AND PERSONAL CARE PRODUCTS (PPCPS) IN AQUATIC ECOSYSTEMS IS REASON FOR PUBLIC CONCERN. THESE EMERGING MICROPOLLUTANTS INCLUDE A LARGE AND DIVERSE GROUP OF ORGANIC COMPOUNDS, WITH CONTINUOUS INPUT, HIGH ENVIRONMENTAL PERSISTENCE AND POTENTIAL THREAT TO BIOTA AND HUMAN HEALTH. THE AIM OF THIS STUDY WAS TO EVALUATE, FOR THE FIRST TIME, THE OCCURRENCE OF TW…	UNIVERSIDADE DO PORTO; UNIVERSIDADE SANTA CECILIA; UNIVERSIDADE DA REGIAO DE JOINVILLE; UNIVERSIDADE DO PORTO	2025-03-02	10.1007/s11356-022-20312-z	1614-7499	FCT - FOUNDATION FOR SCIENCE AND TECHNOLOGY [UIDB/04423/2020, UIDP/04423/2020]	ENVIRON. SCI. POLLUT. RES.	ENVIRONMENTAL SCIENCE AND POLLUTION RESEARCH	ENGLISH	NOVAIS DE OLIVEIRA, THEREZINHA MARIA/0000-0003-2122-6095 ROVERI, VINICIUS/0000-0001-7812-8467 CORREIA, ALBERTO/0000-0002-2831-025X		SPRINGER HEIDELBERG	ENVIRONMENTAL SCIENCES \& ECOLOGY	14	FIRST REPORT ON THE OCCURRENCE OF PHARMACEUTICALS AND COCAINE IN THE COASTAL WATERS OF SANTA CATARINA, BRAZIL, AND ITS RELATED ECOLOGICAL RISK ASSESSMENT	ARTICLE	WOS000785605000011	ENVIRONMENTAL SCIENCES	SCIENCE CITATION INDEX EXPANDED (SCI-EXPANDED)	2022	CORREIA, AT (CORRESPONDING AUTHOR), CTR INTERDISCIPLINAR INVEST MARINHA \& AMBIENTAL C, AVE GEN NORTON DE MATOS S-N, P-4450208 MATOSINHOS, PORTUGAL	ISI	CTR INTERDISCIPLINAR INVEST MARINHA AND AMBIENTAL C;UNIV FERNANDO PESSOA FCS UFP;UNIV PORTO ICBAS UP;UNIV FERNANDO PESSOA FCT UFP;CTR INTERDISCIPLINAR INVEST MARINHA AND AMBIENTAL C;UNIV METROPOLITANA SANTOS UNIMES;UNIV SANTA CECILIA UNISANTA;UNIV REGIAO JOINVILLE UNIVILLE;UNIV FERNANDO PESSOA FCS UFP;UNIV PORTO ICBAS UP	4
		ROVERI V;GUIMARAES LL;TOMA W;CORREIA AT	SUBTROPICAL ECOSYSTEM; NONPOINT SOURCE POLLUTION; DOMESTIC SEWAGE; PHARMACEUTICALS; ILLICIT DRUGS; RISK ASSESSMENT; POLLUTION EFFECTS	CORREIA, AT (CORRESPONDING AUTHOR), CTR INTERDISCIPLINAR INVEST MARINHA \& AMBIENTAL C, AVE GEN NORTON DE MATOS S-N, P-4450208 MATOSINHOS, PORTUGAL.; CORREIA, AT (CORRESPONDING AUTHOR), UNIV FERNANDO PESSOA FCS UFP, FAC CIENCIAS SAUDE, RUA CARLOS DA MAIA 296, P-4200150 PORTO, PORTUGAL.; CORREIA, AT (CORRESPONDING AUTHOR), UNIV PORTO ICBAS UP, INST CIENCIAS BIOMED ABEL SALAZAR, RUA JORGE VITERBO F…	``WEALTH BY THE SEA AND POVERTY AWAY FROM THE SEA BREEZE'' IS A METAPHOR THAT MIRRORS WHAT HAPPENS ALONG THE BRAZILIAN COASTAL ZONE, NAMELY IN SAO VICENTE ISLAND, SAO PAULO, BRAZIL. DUE TO THE HIGH COST OF THE PROPERTIES ON THIS SHORE, THE IMPOVERISHED POPULATION STARTED TO MIGRATE TO THE NORTHERN OUTSKIRTS OF THE ISLAND (AWAY FROM THE TOURIST BEACHES), POTENTIATING THE EMERGENCE OF POOR HOUSING …	UNIVERSIDADE DO PORTO; UNIVERSIDADE SANTA CECILIA; UNIVERSIDADE DO PORTO	2025-03-02	10.1007/s11356-022-19736-4	1614-7499	FCT - FOUNDATION FOR SCIENCE AND TECHNOLOGY [UIDB/04423/2020, UIDP/04423/2020]	ENVIRON. SCI. POLLUT. RES.	ENVIRONMENTAL SCIENCE AND POLLUTION RESEARCH	ENGLISH	CORREIA, ALBERTO/0000-0002-2831-025X ROVERI, VINICIUS/0000-0001-7812-8467		SPRINGER HEIDELBERG	ENVIRONMENTAL SCIENCES \& ECOLOGY	9	OCCURRENCE OF PHARMACEUTICALS AND COCAINE IN THE URBAN DRAINAGE CHANNELS LOCATED ON THE OUTSKIRTS OF THE SAO VICENTE ISLAND (SAO PAULO, BRAZIL) AND RELATED ECOLOGICAL RISK ASSESSMENT	ARTICLE	WOS000776516000008	ENVIRONMENTAL SCIENCES	SCIENCE CITATION INDEX EXPANDED (SCI-EXPANDED)	2022	CORREIA, AT (CORRESPONDING AUTHOR), CTR INTERDISCIPLINAR INVEST MARINHA \& AMBIENTAL C, AVE GEN NORTON DE MATOS S-N, P-4450208 MATOSINHOS, PORTUGAL	ISI	CTR INTERDISCIPLINAR INVEST MARINHA AND AMBIENTAL C;UNIV FERNANDO PESSOA FCS UFP;UNIV PORTO ICBAS UP;UNIV METROPOLITANA SANTOS UNIMES;CTR INTERDISCIPLINAR INVEST MARINHA AND AMBIENTAL C;UNIV SANTA CECILIA UNISANTA;UNIV FERNANDO PESSOA FCS UFP;UNIV PORTO ICBAS UP	4
		MASTRANGELO MM;VALDES ME;EISSA B;OSSANA NA;BARCELO D;SABATER S;RODRIGUEZ-MOZAZ S;GIORGI ADN	EMERGING CONTAMINANTS; SURFACE WATER; BIOFILM; MACROPHYTES; FISH; URBAN; STREAM SYNDROME	MASTRÁNGELO, MM (CORRESPONDING AUTHOR), UNIV NACL LUJAN, DEPT CIENCIAS BASICAS, AV CONSTITUC RUTA NAC 5,POB 221,B6700ZBA, LUJAN, BUENOS AIRES, ARGENTINA.; MASTRANGELO, M. M.; EISSA, B.; OSSANA, N. A.; GIORGI, A. D. N., INST ECOL \& DESARROLLO SUSTENTABLE CONICET UNLU, INEDES, AV CONSTITUC RUTA NAC 5,B6700ZBA, LUJAN, BUENOS AIRES, ARGENTINA.; MASTRANGELO, M. M.; EISSA, B.; OSSANA, N. A.; GIORGI, A…	WE EVALUATED THE DISTRIBUTION OF ELEVEN GROUPS OF PHARMACEUTICALLY ACTIVE COMPOUNDS (PHACS) IN SURFACE WATERS AND BIOTA OF DIFFERENT TROPHIC LEVELS, IN FIVE SITES OF TWO LOWLAND URBAN RIVERS IN ARGENTINE. TWENTY-NINE OUT OF 39 PHACS AND TWO METABOLITES WERE DETECTED IN AT LEAST ONE WATER SAMPLE (2-9622 NG/L), ELEVEN DETECTED IN BIOFILMS (1-179 NG/G D. W) AND EIGHT IN THE MACROPHYTE LEMNA GIBBA (4…	UNIVERSIDAD NACIONAL DE LUJAN; CONSEJO NACIONAL DE INVESTIGACIONES CIENTIFICAS Y TECNICAS (CONICET); UNIVERSITAT DE GIRONA; INSTITUT CATALA DE RECERCA DE L'AIGUA (ICRA); UNIVERSITAT DE GIRONA; UNIVERSITAT DE GIRONA; CONSEJO SUPERIOR DE INVESTIGACIONES CIENTIFICAS (CSIC); CSIC - CENTRO DE INVESTIGACION Y DESARROLLO PASCUAL VILA (CID-CSIC); CSIC - INSTITUTO DE DIAGNOSTICO AMBIENTAL Y ESTUDIOS DEL A…	2025-03-02	10.1016/j.scitotenv.2022.154303	1879-1026	CATALAN INSTITUTE FOR WATER RESEARCH (ICRA), INSTITUTO DE ECOLOGIA Y DESARROLLO SUSTENTABLE (INEDES-CONICET); NATIONAL SCIENCE AND TECHNOLOGY AGENCY [PICT 2636/15 Y 2694/16]; DEPARTAMENTO DE CIENCIAS BASICAS-UNIVERSIDAD NACIONAL DE LUJAN	SCI. TOTAL ENVIRON.	SCIENCE OF THE TOTAL ENVIRONMENT	ENGLISH	VALDES, MARIA EUGENIA/0000-0002-6935-4427		ELSEVIER	ENVIRONMENTAL SCIENCES \& ECOLOGY	33	OCCURRENCE AND ACCUMULATION OF PHARMACEUTICAL PRODUCTS IN WATER AND BIOTA OF URBAN LOWLAND RIVERS	ARTICLE	WOS000821270800004	ENVIRONMENTAL SCIENCES	SCIENCE CITATION INDEX EXPANDED (SCI-EXPANDED)	2022	MASTRÁNGELO, MM (CORRESPONDING AUTHOR), UNIV NACL LUJAN, DEPT CIENCIAS BASICAS, AV CONSTITUC RUTA NAC 5,POB 221,B6700ZBA, LUJAN, BUENOS AIRES, ARGENTINA	ISI	UNIV NACL LUJAN;INST ECOL AND DESARROLLO SUSTENTABLE CONICET UNLU;UNIV NACL LUJAN;UNIV NATL CORDOBA;UNIV NATL CORDOBA;UNIV GIRONA;UNIV GIRONA;UNIV GIRONA UDG;WATER AND SOIL QUAL RES GRP	4
		SERNA-GALVIS EA;BOTERO-COY AM;ROSERO-MOREANO;MILTON M;LEE J;HERNANDEZ F;TORRES-PALMA RA	CONTAMINANTS OF EMERGING CONCERN; COLOMBIAN WASTEWATER; HOSPITAL SEWAGE; RISK QUOTIENT; WATER CHARACTERIZATION; WATER POLLUTION	TORRES-PALMA, RA (CORRESPONDING AUTHOR), UNIV ANTIOQUIA UDEA, FAC CIENCIAS EXACTAS \& NAT, INST QUIM, GRP INVEST REMEDIAC AMBIENTAL \& BIOCATALISIS GIRA, CALLE 70 52-21, MEDELLIN 050010, COLOMBIA.; HERNÁNDEZ, F (CORRESPONDING AUTHOR), UNIV JAUME I UJI, RES INST PESTICIDES \& WATER IUPA, ENVIRONM \& PUBL HLTH ANALYT CHEM, AVDA SOS BAYNAT S-N, CASTELLON DE LA PLANA 12071, SPAIN.; SERNA-GALVIS, EFRA…	HOSPITAL WASTEWATER (HWW) FROM THREE DIFFERENT CITIES IN COLOMBIA WAS CHARACTERIZED. WASTEWATER QUALITY INDICATORS AND 38 RELEVANT PHARMACEUTICALS WERE EXAMINED. THE HWW HAD PH FROM 6.82 TO 8.06, CHEMICAL OXYGEN DEMAND WAS BETWEEN 235.5 AND 1203 MG L-1, AND CONDUCTIVITY RANGED FROM 276.5 TO 717.5 MU S CM(-1). ADDITIONALLY, MOST OF THE TARGET PHARMACEUTICALS (20 OF 38) HAD 100\% OCCURRENCE FREQUEN…	UNIVERSIDAD DE ANTIOQUIA; CORPORACION UNIVERSITARIA REMINGTON; UNIVERSITAT JAUME I; UNIVERSIDAD DE CALDAS; UNIVERSITY OF SURREY	2025-03-02	10.3390/w14060950	2073-4441	MINCIENICIAS COLOMBIA [111577757323]; ROYAL SOCIETY-UK THROUGH THE PROJECT ``SOUND'' METHODS OF REMEDIATING EMERGING CONTAMINANTS IN HOSPITAL WASTEWATER [ICANR1N191053]; MINISTRY OF SCIENCE INNOVATION AND UNIVERSITY, SPAIN [RTI2018-097417-BI00]; GENERALITAT VALENCIANA (RESEARCH GROUP OF EXCELLENCE) [PROMETEO 2019/040]; MINCIENCIAS COLOMBIA [647-2014]; UNIVERSIDAD DE ANTIOQUIA UDEA	WATER	WATER	ENGLISH	ROSERO-MOREANO, MILTON/0000-0001-6309-2510 HERNANDEZ, FELIX/0000-0003-1268-3083 BOTERO-COY, ANA MARIA/0000-0002-2118-7797 LEE, JUDY/0000-0001-5808-2983 SERNA-GALVIS, EFRAIM A./0000-0001-5569-7878		MDPI	ENVIRONMENTAL SCIENCES \& ECOLOGY; WATER RESOURCES	15	AN INITIAL APPROACH TO THE PRESENCE OF PHARMACEUTICALS IN WASTEWATER FROM HOSPITALS IN COLOMBIA AND THEIR ENVIRONMENTAL RISK	ARTICLE	WOS000776351400001	ENVIRONMENTAL SCIENCES; WATER RESOURCES	SCIENCE CITATION INDEX EXPANDED (SCI-EXPANDED)	2022	TORRES-PALMA, RA (CORRESPONDING AUTHOR), UNIV ANTIOQUIA UDEA, FAC CIENCIAS EXACTAS \& NAT, INST QUIM, GRP INVEST REMEDIAC AMBIENTAL \& BIOCATALISIS GIRA, CALLE 70 52-21, MEDELLIN 050010, COLOMBIA	ISI	UNIV ANTIOQUIA UDEA;UNIV JAUME I UJI;UNIV ANTIOQUIA UDEA;CORP UNIV REMINGTON UNIREMINGTON;UNIV JAUME I UJI;UNIV CALDAS;UNIV SURREY	4
		GOMES MP;BRITO JCM;VIEIRA F;KITAMURA RSA;JUNEAU P	ANTIMICROBIALS; HERBICIDE; AQUATIC TOXICOLOGY; ECOLOGICAL RISK; ASSESMENT; GLYPHOSATE	GOMES, MP (CORRESPONDING AUTHOR), UNIV FED PARANA, LAB FISIOL PLANTAS SOB ESTRESSE, DEPT BOT, SETOR CIENCIAS BIOL, CURITIBA, BRAZIL.; GOMES, MARCELO PEDROSA; KITAMURA, RAFAEL SHINJI AKIYAMA, UNIV FED PARANA, LAB FISIOL PLANTAS SOB ESTRESSE, DEPT BOT, SETOR CIENCIAS BIOL, CURITIBA, BRAZIL.; BRITO, JULIO CESAR MOREIRA, FUNDACAO EZEQUIEL DIAS, BELO HORIZONTE, MG, BRAZIL.; VIEIRA, FABIO, UNIV FED MIN…	THIS STUDY INVESTIGATED THE OCCURRENCE AND RISK ASSESSMENT OF TEN PHARMACEUTICAL PRODUCTS AND TWO HERBICIDES IN THE WATER OF RIVERS FROM THE DOCE RIVER WATERSHED (BRAZIL). OF THE 12 CHEMICALS STUDIED, TEN (ACYCLOVIR, AMOXICILLIN, AZITHROMYCIN, CIPROFLOXACIN, ENROFLOXACIN, FLUOXETINE, ERYTHROMYCIN, SULFADIAZINE, SULFAMETHOXAZOLE, GLYPHOSATE AND AMINOMETHYLPHOSPHONIC ACID) HAD A 100\% DETECTION RAT…	UNIVERSIDADE FEDERAL DO PARANA; UNIVERSIDADE FEDERAL DE MINAS GERAIS; UNIVERSITY OF QUEBEC; UNIVERSITY OF QUEBEC MONTREAL	2025-03-02	10.3389/fenvs.2021.801599	2296-665X	COORDENACAO DE APERFEICOAMENTO DE PESSOAL DE NIVEL SUPERIOR-BRASIL(CAPES) [001]; CONSELHO NACIONAL DE DESENVOLVIMENTO CIENTIFICO E TECNOLOGICO (CNPQ, BRAZIL) THROUGH A STRATEGIC GRANT ``REDES-REMEDIATION OF THE RIO DOCE BASIN: POTENTIAL OF THE AQUATIC AND TERRESTRIAL BIOTA'' [88881.118082/2016-01, 406190/2018-6]; NATURAL SCIENCES AND ENGINEERING RESEARCH COUNCIL OF CANADA [RGPIN-2017-06210]; CNPQ	FRONT. ENVIRON. SCI.	FRONTIERS IN ENVIRONMENTAL SCIENCE	ENGLISH	AKIYAMA KITAMURA, RAFAEL SHINII/0000-0002-1925-3003 MOREIRA BRITO, JULIO CESAR/0000-0003-2794-5680		FRONTIERS MEDIA SA	ENVIRONMENTAL SCIENCES \& ECOLOGY	26	EMERGING CONTAMINANTS IN STREAMS OF DOCE RIVER WATERSHED, MINAS GERAIS, BRAZIL	ARTICLE	WOS000747947200001	ENVIRONMENTAL SCIENCES	SCIENCE CITATION INDEX EXPANDED (SCI-EXPANDED)	2022	GOMES, MP (CORRESPONDING AUTHOR), UNIV FED PARANA, LAB FISIOL PLANTAS SOB ESTRESSE, DEPT BOT, SETOR CIENCIAS BIOL, CURITIBA, BRAZIL	ISI	UNIV FED PARANA;UNIV FED PARANA;UNIV FED MINAS GERAIS;UNIV QUEBEC MONTREAL	4
		MANUEL OROZCO-HERNANDEZ J;MANUEL GOMEZ-OLIVAN L;AXEL A;ELIZALDE-VELAZQUEZ G;HEREDIA-GARCIA G;DANIEL D;CARDOSO-VERA J;DUBLAN-GARCIA O;ISLAS-FLORES H;SANJUAN-REYES N;GALAR-MARTINEZ M	EMBRYONIC DEVELOPMENT; TERATOGENIC EFFECTS; ZEBRAFISH; FLUOXETINE	GÓMEZ-OLIVÁN, LM (CORRESPONDING AUTHOR), UNIV AUTONOMA ESTADO MEXICO, FAC QUIM, LAB TOXICOL AMBIENTAL, TOLUCA 50120, ESTADO DE MEXIC, MEXICO.; MANUEL OROZCO-HERNANDEZ, JOSE; MANUEL GOMEZ-OLIVAN, LEOBARDO; AXEL ELIZALDE-VELAZQUEZ, GUSTAVO; HEREDIA-GARCIA, GERARDO; DANIEL CARDOSO-VERA, JESUS; DUBLAN-GARCIA, OCTAVIO; ISLAS-FLORES, HARIZ; SANJUAN-REYES, NELY, UNIV AUTONOMA ESTADO MEXICO, FAC QUIM, LA…	FLUOXETINE (FLX) IS A PSYCHOACTIVE DRUG THAT ACTS AS AN ANTIDEPRESSANT. FLX IS ONE OF THE WORLD'S BEST-SELLING PRESCRIPTION ANTIDEPRESSANTS. FLX IS WIDELY USED FOR THE TREATMENT OF VARIOUS PSYCHIATRIC DISORDERS. FOR THESE REASONS, THIS DRUG MAY EVENTUALLY END UP IN THE AQUATIC ENVIRONMENT VIA MUNICIPAL, INDUSTRIAL, AND HOSPITAL DISCHARGES. EVEN THOUGH THE OCCURRENCE OF FLX IN AQUATIC ENVIRONMENTS…	INSTITUTO POLITECNICO NACIONAL - MEXICO	2025-03-02	10.1016/j.scitotenv.2021.151048	1879-1026	CONSEJO NACIONAL DE CIENCIA Y TECNOLOGIA (CONACYT) [300727]	SCI. TOTAL ENVIRON.	SCIENCE OF THE TOTAL ENVIRONMENT	ENGLISH	GALAR-MARTINEZ, MARCELA/0000-0003-1027-8017 GOMEZ-OLIVAN, LEOBARDO MANUEL/0000-0002-7248-3449 DUBLAN-GARCIA, OCTAVIO/0000-0001-6264-2912 ISLAS FLORES, HARIZ/0000-0002-0614-4860 OROZCO HERNANDEZ, JOSE MANUEL/0000-0002-9569-3051 HEREDIA GARCIA, GERARDO/0009-0007-5949-2600 ELIZALDE-VELAZQUEZ, GUSTAVO AXEL/0000-0003-3119-463X SANJUAN-REYES, NELY/0000-0003-2660-2782		ELSEVIER	ENVIRONMENTAL SCIENCES \& ECOLOGY	18	EFFECTS OF OXIDATIVE STRESS INDUCED BY ENVIRONMENTAL RELEVANT CONCENTRATIONS OF FLUOXETINE ON THE EMBRYONIC DEVELOPMENT ON <I>DANIO RERIO</I>	ARTICLE	WOS000740228500001	ENVIRONMENTAL SCIENCES	SCIENCE CITATION INDEX EXPANDED (SCI-EXPANDED)	2022	GÓMEZ-OLIVÁN, LM (CORRESPONDING AUTHOR), UNIV AUTONOMA ESTADO MEXICO, FAC QUIM, LAB TOXICOL AMBIENTAL, TOLUCA 50120, ESTADO DE MEXIC, MEXICO	ISI	UNIV AUTONOMA ESTADO MEXICO;ISLAS-FLORES;UNIV AUTONOMA ESTADO MEXICO;INST POLITECN NACL	4
		FERNANDEZ R;COLAS-RUIZ NR;BOLIVAR-ANILLO;HERNANDO JOSE HJ;ANFUSO G;HAMPEL M	AQUATIC ECOSYSTEMS; EFFECTS OF EXPOSURE; SEDIMENTS; SURFACE WATER; MARINE ECOSYSTEM	FERNANDEZ, R (CORRESPONDING AUTHOR), UNIV SIMON BOLIVAR, FAC CIENCIAS BASICAS \& BIOMED, CARRERA 59 59-65, BARRANQUILLA 080002, COLOMBIA.; ANFUSO, G (CORRESPONDING AUTHOR), UNIV CADIZ, FAC CIENCIAS MAR \& AMBIENT, DEPT CIENCIAS TIERRA, PUERTO REAL 11510, SPAIN.; FERNANDEZ, RONIELD; BOLIVAR-ANILLO, HERNANDO JOSE, UNIV SIMON BOLIVAR, FAC CIENCIAS BASICAS \& BIOMED, CARRERA 59 59-65, BARRANQUILLA 08…	CURRENTLY, THANKS TO THE DEVELOPMENT OF SENSITIVE ANALYTICAL TECHNIQUES, THE PRESENCE OF DIFFERENT EMERGING POLLUTANTS IN AQUATIC ECOSYSTEMS HAS BEEN EVIDENCED; HOWEVER, MOST OF THEM HAVE NOT BEEN SUBMITTED TO ANY REGULATION SO FAR. AMONG EMERGING CONTAMINANTS, ANTIMICROBIALS HAVE RECEIVED PARTICULAR ATTENTION IN RECENT DECADES, MAINLY DUE TO THE CONCERNING DEVELOPMENT OF ANTIBIOTIC RESISTANCE OB…	UNIVERSIDAD DE CADIZ; UNIVERSIDAD DE CADIZ; UNIVERSIDAD DE CADIZ	2025-03-02	10.3390/su132313428	2071-1050	SPANISH RAMON Y CAJAL FUNDING [RNM-328]; SPANISH MINISTRY OF ECONOMY, INDUSTRY AND COMPETITIVENESS (MINECO), HORACIO [CTM2015-70731-R]; [RYC-2012-12217]	SUSTAINABILITY	SUSTAINABILITY	ENGLISH	BOLIVAR-ANILLO, HERNANDO JOSE/0000-0002-4268-3781 HAMPEL, MIRIAM/0000-0002-3517-2334 COLAS-RUIZ, NIEVES DEL ROCIO/0000-0002-4031-6590 ANFUSO, GIORGIO/0000-0002-7266-2842		MDPI	SCIENCE \& TECHNOLOGY - OTHER TOPICS; ENVIRONMENTAL SCIENCES \& ECOLOGY	14	OCCURRENCE AND EFFECTS OF ANTIMICROBIALS DRUGS IN AQUATIC ECOSYSTEMS	ARTICLE	WOS000735117200001	GREEN \& SUSTAINABLE SCIENCE \& TECHNOLOGY; ENVIRONMENTAL SCIENCES; ENVIRONMENTAL STUDIES	SCIENCE CITATION INDEX EXPANDED (SCI-EXPANDED); SOCIAL SCIENCE CITATION INDEX (SSCI)	2021	FERNANDEZ, R (CORRESPONDING AUTHOR), UNIV SIMON BOLIVAR, FAC CIENCIAS BASICAS \& BIOMED, CARRERA 59 59-65, BARRANQUILLA 080002, COLOMBIA	ISI	UNIV SIMON BOLIVAR;UNIV CADIZ;UNIV SIMON BOLIVAR;UNIV CADIZ;UNIV CADIZ;UNIV CADIZ	5
		DOS SANTOS JA;QUADRA GR;ALMEIDA;RAFAEL M. RM;SORANCO L;LOBO H;ROCHA VN;BIALETZKI A;REIS JR JL;ROLAND F;BARROS N	CAFFEINE; CONTAMINANTS; FISH LARVAE; NEOTROPICAL FISH; RISK ASSESSMENT; AND WASTEWATER	DOS SANTOS, JA (CORRESPONDING AUTHOR), UNIV FED JUIZ DE FORA, INST CIENCIAS BIOL ICB, PROGRAMA POSGRAD ECOL, CAMPUS UNIV, BR-36036900 JUIZ DE FORA, MG, BRAZIL.; DOS SANTOS, JA (CORRESPONDING AUTHOR), UNIV FED JUIZ DE FORA, LAB ECOL AQUAT, CAMPUS UNIV, BR-36036900 JUIZ DE FORA, MG, BRAZIL.; DOS SANTOS, JOYCE ANDREIA; QUADRA, GABRIELLE RABELO; SORANCO, LAIS; ROLAND, FABIO; BARROS, NATHAN, UNIV FED …	CAFFEINE IS A CONTAMINANT FREQUENTLY DETECTED IN WATER BODIES. GROWTH TRENDS IN BOTH HUMAN POPULATION AND CAFFEINE CONSUMPTION PER CAPITA ARE EXPECTED TO EXACERBATE THE OCCURRENCE OF CAFFEINE IN FRESHWATERS. YET THE EFFECTS OF CAFFEINE ON NATIVE FISH FAUNA ARE POORLY UNDERSTOOD. WE EXPOSED LARVAE OF AN ENDEMIC NEOTROPICAL CATFISH (RHAMDIA QUELEN) TO A RANGE OF CAFFEINE CONCENTRATIONS FOR 30 DAYS.…	UNIVERSIDADE FEDERAL DE JUIZ DE FORA; UNIVERSIDADE FEDERAL DE JUIZ DE FORA; CORNELL UNIVERSITY; UNIVERSITY OF TEXAS SYSTEM; UNIVERSITY OF TEXAS RIO GRANDE VALLEY; UNIVERSIDADE FEDERAL DE JUIZ DE FORA; UNIVERSIDADE ESTADUAL DE MARINGA; UNIVERSIDADE ESTADUAL DE MARINGA	2025-03-02	10.1007/s10646-021-02498-z	1573-3017	COORDENACAO DE APERFEICOAMENTO DE PESSOAL DE NIVEL SUPERIOR -BRASIL (CAPES) [001]	ECOTOXICOLOGY	ECOTOXICOLOGY	ENGLISH	DOS SANTOS, JOYCE ANDREIA/0000-0003-1108-6877 QUADRA, GABRIELLE RABELO/0000-0001-6547-4934		SPRINGER	ENVIRONMENTAL SCIENCES \& ECOLOGY; TOXICOLOGY	10	SUBLETHAL EFFECTS OF ENVIRONMENTAL CONCENTRATIONS OF CAFFEINE ON A NEOTROPICAL FRESHWATER FISH	ARTICLE	WOS000718101600001	ECOLOGY; ENVIRONMENTAL SCIENCES; TOXICOLOGY	SCIENCE CITATION INDEX EXPANDED (SCI-EXPANDED)	2022	DOS SANTOS, JA (CORRESPONDING AUTHOR), UNIV FED JUIZ DE FORA, INST CIENCIAS BIOL ICB, PROGRAMA POSGRAD ECOL, CAMPUS UNIV, BR-36036900 JUIZ DE FORA, MG, BRAZIL	ISI	UNIV FED JUIZ DE FORA;UNIV FED JUIZ DE FORA;UNIV FED JUIZ DE FORA;UNIV FED JUIZ DE FORA;CORNELL UNIV;UNIV TEXAS RIO GRANDE VALLEY;UNIV FED JUIZ DE FORA UFJF;UNIV ESTADUAL MARINGA;UNIV ESTADUAL MARINGA	4
		DE AQUINO SF;FREIRE BRANDT EM;COSTA C;BOTTREL SE;ROSA GOMES FB;SILVA S;QUEIROZ Q	ANTIBIOTICS; DRINKING WATER; CONTAMINANTS OF EMERGING CONCERN; HORMONES; ANTIMICROBIAL RESISTANCE; QUANTITATIVE CHEMICAL RISK ASSESSMENT; RESISTANCE GENES; RESISTANT BACTERIA	DE AQUINO, SF (CORRESPONDING AUTHOR), FED UNIV OURO PRETO UFOP, CHEM DEPT, BR-35400000 OURO PRETO, MG, BRAZIL.; DE AQUINO, SERGIO FRANCISCO, FED UNIV OURO PRETO UFOP, CHEM DEPT, BR-35400000 OURO PRETO, MG, BRAZIL.; FREIRE BRANDT, EMANUEL MANFRED; COSTA BOTTREL, SUE ELLEN, FED UNIV JUIZ DE FORA UFJF, ENVIRONM \& SANIT ENGN DEPT, BR-36036900 JUIZ DE FORA, MG, BRAZIL.; ROSA GOMES, FERNANDA BENTO, FE…	THE RISKS OF PHARMACEUTICALS AND ENDOCRINE DISRUPTING COMPOUNDS (P\&EDC) TO THE ENVIRONMENT AND HUMAN HEALTH ARE A CURRENT TOPIC OF INTEREST. HUNDREDS OF P\&EDC MAY REACH THE ENVIRONMENT, HENCE, THERE IS A NEED TO RANK THE LEVEL OF CONCERN OF HUMAN EXPOSURE TO THESE COMPOUNDS. THUS, THIS WORK AIMED AT SETTING A PRIORITY LIST OF P\&EDC IN BRAZIL, BY STUDYING THEIR OCCURRENCE IN RAW AND DRINKING WA…	UNIVERSIDADE FEDERAL DE JUIZ DE FORA; UNIVERSIDADE FEDERAL DE JUIZ DE FORA	2025-03-02	10.3390/ijerph182211765	1660-4601	NATIONAL HEALTH FOUNDATION (FUNASA) [TED10-2014]; NATIONAL RESEARCH COUNCIL (CNPQ) [423101/2018-8, 308978/2017-0]; MINAS GERAIS STATE RESEARCH AGENCY (FAPEMIG) [PPM-00697-16]	INT. J. ENVIRON. RES. PUBLIC HEALTH	INTERNATIONAL JOURNAL OF ENVIRONMENTAL RESEARCH AND PUBLIC HEALTH	ENGLISH	AQUINO, SERGIO/0000-0001-6058-3218 BOTTREL, SUE ELLEN/0000-0001-9755-4074 SILVA, SILVANA/0000-0002-0077-4669 GOMES, FERNANDA/0000-0003-1262-5238		MDPI	ENVIRONMENTAL SCIENCES \& ECOLOGY; PUBLIC, ENVIRONMENTAL \& OCCUPATIONAL HEALTH	15	OCCURRENCE OF PHARMACEUTICALS AND ENDOCRINE DISRUPTING COMPOUNDS IN BRAZILIAN WATER AND THE RISKS THEY MAY REPRESENT TO HUMAN HEALTH	ARTICLE	WOS000807130000001	ENVIRONMENTAL SCIENCES; PUBLIC, ENVIRONMENTAL \& OCCUPATIONAL HEALTH	SCIENCE CITATION INDEX EXPANDED (SCI-EXPANDED); SOCIAL SCIENCE CITATION INDEX (SSCI)	2021	DE AQUINO, SF (CORRESPONDING AUTHOR), FED UNIV OURO PRETO UFOP, CHEM DEPT, BR-35400000 OURO PRETO, MG, BRAZIL	ISI	FED UNIV OURO PRETO UFOP;FED UNIV OURO PRETO UFOP;FED UNIV JUIZ DE FORA UFJF;FED UNIV JUIZ DE FORA UFJF;FED UNIV OURO PRETO UFOP	5
		FONTES MK;DOURADO PLR;DE;CAMPOS BG;MARANHO LA;DE ALMEIDA E;ALVES A;ABESSA DMS;PEREIRA CDS	ILLICIT DRUGS; NEUROTOXICITY; ENERGY BALANCE; BIVALVES; MARINE POLLUTION	PEREIRA, CDS (CORRESPONDING AUTHOR), UNIV FED SAO PAULO, DEPT CIENCIAS MAR, RUA MARIA MAXIMO 168, BR-11030100 SANTOS, SP, BRAZIL.; FONTES, MAYANA KAROLINE; DE CAMPOS, BRUNO GALVA; MARANHO, LUCIANE ALVES; ABESSA, DENIS MOLEDO DE SOUZA, UNIV ESTADUAL PAULISTA, INST BIOCIENCIAS, CAMPUS LITORAL PAULISTA,INFANTE DOM HENRIQUE S-N, BR-11330900 SAO VICENTE, BRAZIL.; DOURADO, PRISCILA LEOCADIO ROSA, UNIV …	COCAINE (COC) IS A POWERFUL ILLICIT DRUG FREQUENTLY DETECTED IN THE AQUATIC ENVIRONMENT. COC ACTS BY INHIBITING THE REUPTAKE OF DOPAMINE (DOPA) AND 5-HYDROXYTRYPTAMINE (5-HT-SEROTONIN) AND CAUSES ENDOCRINE DISTURBANCES IN MAMMALS. THIS STUDY INVESTIGATED SIMILAR EFFECTS FROM COCAINE EXPOSURE IN THE MARINE MUSSEL PERNA PERNA, AS WELL AS NEUROTOXICITY AND ENERGY IMBALANCES. MUSSELS WERE EXPOSED TO …	UNIVERSIDADE ESTADUAL PAULISTA; UNIVERSIDADE ESTADUAL PAULISTA; UNIVERSIDADE REGIONAL DE BLUMENAU (FURB); UNIVERSIDADE FEDERAL DE SAO PAULO (UNIFESP); UNIVERSIDADE SANTA CECILIA; FUNDACAO OSWALDO CRUZ	2025-03-02	10.1016/j.cbpc.2021.109198	1878-1659	FAPESP (THE SAO PAULO RESEARCH FOUNDATION) [2016/24033-3]; CNPQ (THE BRAZILIAN COUNCIL FOR SCIENTIFIC AND TECHNOLOGICAL DEVELOPMENT) [409187/2016-0, 309361/2019-2]; FAPESP [2015/17329-0]; CNPQ [307390/2017-9]; CNPQ	COMP. BIOCHEM. PHYSIOL. C-TOXICOL. PHARMACOL.	COMPARATIVE BIOCHEMISTRY AND PHYSIOLOGY C-TOXICOLOGY \& PHARMACOLOGY	ENGLISH	ALVES MARANHO, LUCIANE/0000-0002-0550-9477 ALVES DE ALMEIDA, EDUARDO/0000-0002-4604-9104 SEABRA PEREIRA, CAMILO/0000-0001-8357-8112 ABESSA, DENIS/0000-0003-4609-1668		ELSEVIER SCIENCE INC	BIOCHEMISTRY \& MOLECULAR BIOLOGY; ENDOCRINOLOGY \& METABOLISM; TOXICOLOGY; ZOOLOGY	5	ENVIRONMENTALLY REALISTIC CONCENTRATIONS OF COCAINE IN SEAWATER DISTURBED NEUROENDROCRINE PARAMETERS AND ENERGY STATUS IN THE MARINE MUSSEL <I>PERNA PERNA</I>	ARTICLE	WOS000707197200004	BIOCHEMISTRY \& MOLECULAR BIOLOGY; ENDOCRINOLOGY \& METABOLISM; TOXICOLOGY; ZOOLOGY	SCIENCE CITATION INDEX EXPANDED (SCI-EXPANDED)	2022	PEREIRA, CDS (CORRESPONDING AUTHOR), UNIV FED SAO PAULO, DEPT CIENCIAS MAR, RUA MARIA MAXIMO 168, BR-11030100 SANTOS, SP, BRAZIL	ISI	UNIV FED SAO PAULO;UNIV ESTADUAL PAULISTA;UNIV ESTADUAL PAULISTA UNESP;FUNDACAO UNIV REG BLUMENAU;UNIV FED SAO PAULO;UNIV SANTA CECILIA	4
		FAZOLO A;BATISTA LFA;NONAKA F;MARTINS M;SANSON AL;ALVES MCP;AFONSO RJCF;AQUINO SF	ENDOCRINE DISRUPTORS; PHARMACEUTICALS; WATER TREATMENT; RISK ASSESSMENT; MICROPOLLUTANTS	SANSON, AL (CORRESPONDING AUTHOR), UNIV FED OURO PRETO UFOP, PROGRAMA POSGRAD ENGN AMBIENTAL PROAMB, CAMPUS MORRO CRUZEIRO, OURO PRETO, BRAZIL.; FAZOLO, AJADIR; BATISTA, LIGIA FLAVIA ANTUNES; NONAKA, FERNANDA MARTINS, UNIV TECNOL FED PARANA UTFPR, DEPT AMBIENTAL, CAMPUS LONDRINA, LONDRINA, PARANA, BRAZIL.; SANSON, ANANDA LIMA; ALVES, MARIANA CORREA PESSATO; AFONSO, ROBSON JOSE DE CASSIA FRANCO; A…	THE CONCENTRATIONS OF 25 PHARMACEUTICALS AND ENDOCRINE DISRUPTORS WERE MONITORED IN THE WATER COMING FROM THE TIBAGI RIVER (STATE OF PARANA, BRAZIL) AND IN A CONVENTIONAL WATER TREATMENT PLANT OVER 13 SAMPLING CAMPAIGNS. IN RAW WATER, ONLY 3 COMPOUNDS (BISPHENOL A, DEXAMETHASONE AND LOSARTAN) WERE DETECTED WITH HIGH FREQUENCY (>75\%) AND 4 DRUGS (ESTRADIOL, DICLOFENAC, LORATADINE AND NAPROXEN) WE…	UNIVERSIDADE TECNOLOGICA FEDERAL DO PARANA; PONTIFICIA UNIVERSIDADE CATOLICA DO PARANA; UNIVERSIDADE FEDERAL DE OURO PRETO	2025-03-02	10.3389/fenvs.2021.715772	2296-665X	COORDENACAO DE APERFEICOAMENTO DE PESSOAL DE NIVEL SUPERIOR (CAPES); FUNDACAO DE AMPARO A PESQUISA DO ESTADO DE MINAS GERAIS (FAPEMIG); CONSELHO NACIONAL DE DESENVOLVIMENTO CIENTIFICO E TECNOLOGICO (CNPQ); FUNDACAO NACIONAL DE SAUDE (FUNASA); UNIVERSIDADE FEDERAL DE OURO PRETO (UFOP); UNIVERSIDADE TECNOLOGICA FEDERAL DO PARANA (UTFPR)	FRONT. ENVIRON. SCI.	FRONTIERS IN ENVIRONMENTAL SCIENCE	ENGLISH	ALVES, MARIANA/0000-0002-4259-9096		FRONTIERS MEDIA SA	ENVIRONMENTAL SCIENCES \& ECOLOGY	3	ASSESSMENT OF CONVENTIONAL FULL-SCALE TREATMENT FOR THE REMOVAL OF ENDOCRINE DISRUPTORS AND PHARMACEUTICALS PRESENT IN THE TIBAGI RIVER (PARANA STATE, BRAZIL)	ARTICLE	WOS000696779400001	ENVIRONMENTAL SCIENCES	SCIENCE CITATION INDEX EXPANDED (SCI-EXPANDED)	2021	SANSON, AL (CORRESPONDING AUTHOR), UNIV FED OURO PRETO UFOP, PROGRAMA POSGRAD ENGN AMBIENTAL PROAMB, CAMPUS MORRO CRUZEIRO, OURO PRETO, BRAZIL	ISI	UNIV FED OURO PRETO UFOP;UNIV TECNOL FED PARANA UTFPR;UNIV FED OURO PRETO UFOP	5
		MELLO F;CUNHA SC;FOGACA FHS;ALONSO MB;TORRES JPM;FERNANDES JO	EMERGING POLLUTANTS; DRUGS; ECO-FRIENDLY METHOD; MUSSELS; FISHES; FOOD; SAFETY	CUNHA, SC (CORRESPONDING AUTHOR), UNIV PORTO, FACULTATY PHARM, LAB BROMATOL \& HIDROL, LAQV REQUIMTE, JORGE DE VITERBO FERREIRA 228, P-4050313 PORTO, PORTUGAL.; MELLO, FLAVIA, V; ALONSO, MARIANA B.; TORRES, JOAO PAULO M., UNIV FED RIO DE JANEIRO, INST BIOPHYS CARLOS CHAGAS FILHO, LAB RADIOISOTOPES EDUARDO PENNA FRANCA, AV CARLOS CHAGAS FILHO 373,G0-61, BR-21941902 RIO DE JANEIRO, RJ, BRAZIL.; MEL…	PHARMACEUTICALS (PHACS) ARE CONSIDERED EMERGING CONTAMINANTS WITH POTENTIAL ACCUMULATION IN AQUATIC ORGAN-ISMS. THUS, SEAFOOD CONSUMPTION MAY CAUSE LONG-TERM EFFECTS AND HEALTH RISK FOR CONSUMERS. IN THE PRESENT STUDY, THE OCCURRENCE OF PHACS IN SEAFOOD FROM TWO BRAZILIAN COASTAL AREAS, SEPETIBA BAY (N = 43) AND PARNAIBA DELTA RIVER (N = 48), WAS DETERMINED FOR THE FIRST TIME, AND THEIR POTENTIAL…	UNIVERSIDADE FEDERAL DO RIO DE JANEIRO; UNIVERSIDADE FEDERAL DO RIO DE JANEIRO; UNIVERSIDADE DO PORTO; EMPRESA BRASILEIRA DE PESQUISA AGROPECUARIA (EMBRAPA)	2025-03-02	10.1016/j.scitotenv.2021.149744	1879-1026	MINISTRY OF EDUCATION OF BRAZIL-COORDENACAO DE APERFEICOAMENTO DE PESSOAL DE NIVEL SUPERIOR (CAPES); PORTUGUESE NATIONAL FUNDING AGENCY FUNDACAO PARA A CIENCIA E A TECNOLOGIA (FCT/MCTES) [34/2018]; PORTUGUESE NATIONAL FUNDING AGENCY FUNDACAO PARA A CIENCIA E A TECNOLOGIA (FCT/MCTES) (PROGRAM CAPES-FCT) [88887.309193/2018-00 UID/QUI/50006/202]; FEDER (PROGRAMA OPERACIONAL COMPETITIVIDADE E INTERNA…	SCI. TOTAL ENVIRON.	SCIENCE OF THE TOTAL ENVIRONMENT	ENGLISH	FOGACA, FABIOLA HELENA DOS SANTOS/0000-0001-8055-4406 FERNANDES, JOSE/0000-0002-8565-2942 MACHADO TORRES, JOAO PAULO/0000-0002-2510-1612 CUNHA, SARA/0000-0003-4320-2318		ELSEVIER	ENVIRONMENTAL SCIENCES \& ECOLOGY	44	OCCURRENCE OF PHARMACEUTICALS IN SEAFOOD FROM TWO BRAZILIAN COASTAL AREAS: IMPLICATION FOR HUMAN RISK ASSESSMENT	ARTICLE	WOS000702878600011	ENVIRONMENTAL SCIENCES	SCIENCE CITATION INDEX EXPANDED (SCI-EXPANDED)	2022	CUNHA, SC (CORRESPONDING AUTHOR), UNIV PORTO, FACULTATY PHARM, LAB BROMATOL \& HIDROL, LAQV REQUIMTE, JORGE DE VITERBO FERREIRA 228, P-4050313 PORTO, PORTUGAL	ISI	UNIV PORTO;UNIV FED RIO DE JANEIRO;UNIV FED RIO DE JANEIRO;UNIV PORTO;LAB BIOACESSIBIL	4
		DOS SANTOS CR;ARCANJO GS;SANTOS;LUCILAINE VALERIA DE SOUZA LVS;KOCH K;AMARAL MC;SANTOS S	PHARMACEUTICALLY ACTIVE COMPOUNDS; AQUATIC ENVIRONMENT; RISK ASSESSMENT; ECOTOXICOLOGICAL TESTS	AMARAL, MCS (CORRESPONDING AUTHOR), UNIV FED MINAS GERAIS, DEPT SANIT \& ENVIRONM ENGN, BR-30270901 BELO HORIZONTE, MG, BRAZIL.; DOS SANTOS, CAROLINA RODRIGUES; AMARAL, MIRIAM CRISTINA SANTOS, UNIV FED MINAS GERAIS, DEPT SANIT \& ENVIRONM ENGN, BR-30270901 BELO HORIZONTE, MG, BRAZIL.; ARCANJO, GEMIMA SANTOS, UNIV FED BAHIA, DEPT ENVIRONM ENGN, BR-40210630 SALVADOR, BA, BRAZIL.; ARCANJO, GEMIMA SA…	PHARMACEUTICALLY ACTIVE COMPOUNDS ARE INCREASINGLY DETECTED IN RAW AND TREATED WASTEWATER, SURFACE WATER, AND DRINKING WATER WORLDWIDE. THESE COMPOUNDS CAN CAUSE ADVERSE EFFECTS TO THE ECOSYSTEM EVEN AT LOW CONCENTRATIONS AND, TO ASSESS THESE IMPACTS, TOXICITY TESTS ARE ESSENTIAL. HOWEVER, THE TOXICITY DATA ARE SCARCE FOR MANY PHACS, AND WHEN AVAILABLE, THEY ARE DISPERSED IN THE LITERATURE. THE V…	UNIVERSIDADE FEDERAL DE MINAS GERAIS; UNIVERSIDADE FEDERAL DA BAHIA; UNIVERSIDADE FEDERAL DE VICOSA; TECHNICAL UNIVERSITY OF MUNICH	2025-03-02	10.1016/j.envpol.2021.118049	1873-6424	CONSELHO NACIONAL DE DESENVOLVIMENTO CIENTIFICO E TECNOLOGICO - CNPQ (BRAZILIAN NATIONAL COUNCIL FOR SCIENTIFIC AND TECHNOLOGICAL DEVELOPMENT) [133723/2019-4]	ENVIRON. POLLUT.	ENVIRONMENTAL POLLUTION	ENGLISH	AMARAL, MIRIAM/0000-0003-2246-9240 ARCANJO, GEMIMA/0000-0001-7865-7502 SANTOS, LUCILAINE/0000-0001-9002-3297 KOCH, KONRAD/0000-0001-5425-0169		ELSEVIER SCI LTD	ENVIRONMENTAL SCIENCES \& ECOLOGY	40	AQUATIC CONCENTRATION AND RISK ASSESSMENT OF PHARMACEUTICALLY ACTIVE COMPOUNDS IN THE ENVIRONMENT	ARTICLE	WOS000696790800011	ENVIRONMENTAL SCIENCES	SCIENCE CITATION INDEX EXPANDED (SCI-EXPANDED); SOCIAL SCIENCE CITATION INDEX (SSCI)	2021	AMARAL, MCS (CORRESPONDING AUTHOR), UNIV FED MINAS GERAIS, DEPT SANIT \& ENVIRONM ENGN, BR-30270901 BELO HORIZONTE, MG, BRAZIL	ISI	UNIV FED MINAS GERAIS;UNIV FED MINAS GERAIS;UNIV FED BAHIA;UNIV FED VICOSA;PONTIFICAL UNIV CATOLICA MINAS GERAIS;TECH UNIV MUNICH	5
		REQUE R;CARNEIRO RD;YAMAMOTO FY;RAMSDORF WA;MARTINS LR;GUILOSKI;IZONETE CRISTINA IC;DE FREITAS AM	ANTIHYPERTENSIVE DRUGS; AQUATIC ORGANISMS; DISTINCT TROPHIC LEVELS; GENOTOXICITY; BIOCHEMICAL BIOMARKERS	DE FREITAS, AM (CORRESPONDING AUTHOR), UNIV TECNOL FED PARANA, DEPT CHEM \& BIOL, LAB ECOTOXICOL, CURITIBA, PARANA, BRAZIL.; REQUE, REGIANE; CARNEIRO, RHAISSA DAYANE; RAMSDORF, WANESSA ALGARTE; MARTINS, LUCIA REGINA; DE FREITAS, ADRIANE MARTINS, UNIV TECNOL FED PARANA, DEPT CHEM \& BIOL, LAB ECOTOXICOL, CURITIBA, PARANA, BRAZIL.; YAMAMOTO, FLAVIA YOSHIE, STATE UNIV SAO PAULO, INST BIOSCI, SAO VIC…	THE INTENSIVE USE OF THE ANTIHYPERTENSIVE LOSARTAN POTASSIUM (LOS) HAS CULMINATED IN ITS HIGH OCCURRENCE IN AQUATIC ENVIRONMENTS. HOWEVER, INSUFFICIENT STUDIES HAD INVESTIGATED ITS EFFECTS IN NON-TARGET ORGANISMS. IN THIS STUDY, ECOTOXICITY OF LOS WAS ASSESSED IN AQUATIC ORGANISMS FROM DISTINCT TROPHIC LEVELS (DESMODESMUS SUBSPICATUS, DAPHNIA MAGNA, AND ASTYANAX ALTIPARANAE). GENOTOXICITY WAS ASS…	PONTIFICIA UNIVERSIDADE CATOLICA DO PARANA; UNIVERSIDADE TECNOLOGICA FEDERAL DO PARANA; UNIVERSIDADE FEDERAL DO PARANA; UNIVERSIDADE ESTADUAL PAULISTA; HOSPITAL PEQUENO PRINCIPE	2025-03-02	10.1016/j.etap.2021.103727	1872-7077	PROPPG/UTFPR; COORDENACAO DE APERFEICOAMENTO DE PESSOAL DE NIVEL SUPERIOR-BRASIL E CAPES; FAPESP [2016/15229-1]	ENVIRON. TOXICOL. PHARMACOL.	ENVIRONMENTAL TOXICOLOGY AND PHARMACOLOGY	ENGLISH	RAMSDORF, WANESSA/0000-0002-8341-1408 MARTINS DE FREITAS, ADRIANE/0000-0002-9237-8435 MARTINS, LUCIA/0000-0002-9018-7176 CARNEIRO, RHAISSA DAYANE/0000-0001-6522-1507 GUILOSKI, IZONETE/0000-0003-3104-3946 YAMAMOTO, FLAVIA/0000-0001-5359-519X		ELSEVIER	ENVIRONMENTAL SCIENCES \& ECOLOGY; PHARMACOLOGY \& PHARMACY; TOXICOLOGY	13	ECOTOXICITY OF LOSARTAN POTASSIUM IN AQUATIC ORGANISMS OF DIFFERENT TROPHIC LEVELS	ARTICLE	WOS000696705300007	ENVIRONMENTAL SCIENCES; PHARMACOLOGY \& PHARMACY; TOXICOLOGY	SCIENCE CITATION INDEX EXPANDED (SCI-EXPANDED)	2021	DE FREITAS, AM (CORRESPONDING AUTHOR), UNIV TECNOL FED PARANA, DEPT CHEM \& BIOL, LAB ECOTOXICOL, CURITIBA, PARANA, BRAZIL	ISI	UNIV TECNOL FED PARANA;UNIV TECNOL FED PARANA;STATE UNIV SAO PAULO;RES INST PELE PEQUENO PRINCIPE;FAC PEQUENO PRINCIPE	5
		CRUZ CARRIZO J;GRIBOFF J;INES BONANSEA R;NIMPTSCH J;EUGENIA VALDES M;ALBERTO WUNDERLIN D;VALERIA AME M	ANTIBIOTICS RESIDUES; FISH MUSCLE; SALMON FARMING; WILD FISH; SEASONAL; VARIATION; CHEMOMETRICS	AMÉ, MV (CORRESPONDING AUTHOR), UNC, CONICET, FAC CIENCIAS QUIM, CTR INVEST BIOQUIM CLIN \& IMMUNOL CIBICI, RA-5000 CORDOBA, ARGENTINA.; CRUZ CARRIZO, JUAN; GRIBOFF, JULIETA; VALERIA AME, MARIA, CONSEJO NACL INVEST CIENT \& TECN, CIBICI, CIUDAD UNIV,MEDINA ALLENDE ESQ HAYA TORRE S-N, RA-5000 CORDOBA, ARGENTINA.; CRUZ CARRIZO, JUAN; GRIBOFF, JULIETA; VALERIA AME, MARIA, UNIV NACL CORDOBA, FAC CIEN…	FISH FROM BOTH AQUACULTURE AND WILD CAPTURE ARE EXPOSED TO VETERINARY AND MEDICINAL ANTIBIOTICS (ABS). THIS STUDY EXPLORED THE OCCURRENCE AND PROBABLE SOURCE OF 46 ANTIBIOTIC RESIDUES IN MUSCLE OF FARMED SALMON AND WILD TROUT FROM CHILE. RESULTS SHOWED THAT AT LEAST ONE AB WAS DETECTED IN ALL STUDIED SAMPLES. DIVERSE PATTERNS WERE OBSERVED BETWEEN FARMED AND WILD SPECIMENS, WITH HIGHER ABS CONCEN…	CONSEJO NACIONAL DE INVESTIGACIONES CIENTIFICAS Y TECNICAS (CONICET); NATIONAL UNIVERSITY OF CORDOBA; CONSEJO NACIONAL DE INVESTIGACIONES CIENTIFICAS Y TECNICAS (CONICET); NATIONAL UNIVERSITY OF CORDOBA; UNIVERSIDAD AUSTRAL DE CHILE	2025-03-02	10.1016/j.scitotenv.2021.149516	1879-1026	AGENCIA NACIONAL DE PROMOCION CIENTIFICA Y TECNICA [FONCYT/PICT-2015-01784, PICT-2018-02505]; AGENCIA NACIONAL DE INVESTIGACION Y DESARROLLO [FONDECYT 1130132]; INTERNATIONAL ATOMIC ENERGY AGENCY [D52039, CN: 18849]; CONICET	SCI. TOTAL ENVIRON.	SCIENCE OF THE TOTAL ENVIRONMENT	ENGLISH	NIMPTSCH, JORGE/0000-0001-5419-7361 CARRIZO, JUAN CRUZ/0000-0002-6175-6245 VALDES, MARIA EUGENIA/0000-0002-6935-4427		ELSEVIER	ENVIRONMENTAL SCIENCES \& ECOLOGY	16	DIFFERENT ANTIBIOTIC PROFILES IN WILD AND FARMED CHILEAN SALMONIDS. WHICH IS THE MAIN SOURCE FOR ANTIBIOTIC IN FISH?	ARTICLE	WOS000704002900007	ENVIRONMENTAL SCIENCES	SCIENCE CITATION INDEX EXPANDED (SCI-EXPANDED)	2021	AMÉ, MV (CORRESPONDING AUTHOR), UNC, CONICET, FAC CIENCIAS QUIM, CTR INVEST BIOQUIM CLIN \& IMMUNOL CIBICI, RA-5000 CORDOBA, ARGENTINA	ISI	CTR INVEST BIOQUIM CLIN AND IMMUNOL CIBICI;CIUDAD UNIV;UNIV NACL CORDOBA;CIUDAD UNIV;UNIV NACL CORDOBA;UNIV AUSTRAL CHILE	5
		ROVERI V;GUIMARAES LL;TOMA W;CORREIA AT	SUBTROPICAL ECOSYSTEM; NONPOINT SOURCE POLLUTION; OCEAN DISCHARGE; PHARMACEUTICALS; ILLICIT DRUGS	CORREIA, AT (CORRESPONDING AUTHOR), CTR INTERDISCIPLINAR INVEST MARINHA \& AMBIENTAL C, AVE GEN NORTON MATOS S-N, P-4450208 MATOSINHOS, PORTUGAL.; ROVERI, VINICIUS, UNIV FERNANDO PESSOA FCT UFP, FAC CIENCIA TECNOL, PRACA 9 ABRIL 349, P-4204 PORTO, PORTUGAL.; GUIMARAES, LUCIANA LOPES, UNIV METROPOLITANA SANTOS UNIMES, AVE CONSELHEIRO NEBIAS,536 ENCRUZILHADA, BR-11045002 SAO PAULO, BRAZIL.; ROVERI,…	IN SOME BRAZILIAN COASTAL CITIES, IT IS COMMON TO OBSERVE `BLACK TONGUES' IN BEACHES, I.E. A MIXTURE OF URBAN RUNOFF AND UNTREATED DOMESTIC SEWAGE CONTAINING POLLUTANTS OF EMERGING CONCERN, NAMELY PHARMACEUTICAL AND PERSONAL CARE PRODUCTS (PPCPS), FLOWING INTO THE SOUTH ATLANTIC OCEAN. SUCH DIFFUSE LOADS OF POLLUTANTS MIGHT EXPOSE NONTARGET AQUATIC ORGANISMS TO HARMFUL COMPOUNDS. IN THIS WORK, TH…	UNIVERSIDADE DO PORTO; UNIVERSIDADE SANTA CECILIA; UNIVERSIDADE SANTA CECILIA; UNIVERSIDADE DO PORTO	2025-03-02	10.1007/s11356-021-15249-8	1614-7499	NATIONAL FUNDS THROUGH FCT-FOUNDATION FOR SCIENCE AND TECHNOLOGY [UIDB/04423/2020, UIDP/04423/2020]	ENVIRON. SCI. POLLUT. RES.	ENVIRONMENTAL SCIENCE AND POLLUTION RESEARCH	ENGLISH	ROVERI, VINICIUS/0000-0001-7812-8467 CORREIA, ALBERTO/0000-0002-2831-025X		SPRINGER HEIDELBERG	ENVIRONMENTAL SCIENCES \& ECOLOGY	19	OCCURRENCE AND ECOLOGICAL RISK ASSESSMENT OF PHARMACEUTICALS AND COCAINE IN THE URBAN DRAINAGE CHANNELS OF SANTOS BEACHES (SAO PAULO, BRAZIL): A NEGLECTED, BUT SENSITIVE ISSUE	ARTICLE	WOS000678513500018	ENVIRONMENTAL SCIENCES	SCIENCE CITATION INDEX EXPANDED (SCI-EXPANDED)	2021	CORREIA, AT (CORRESPONDING AUTHOR), CTR INTERDISCIPLINAR INVEST MARINHA \& AMBIENTAL C, AVE GEN NORTON MATOS S-N, P-4450208 MATOSINHOS, PORTUGAL	ISI	CTR INTERDISCIPLINAR INVEST MARINHA AND AMBIENTAL C;UNIV FERNANDO PESSOA FCT UFP;UNIV METROPOLITANA SANTOS UNIMES;CTR INTERDISCIPLINAR INVEST MARINHA AND AMBIENTAL C;UNIV SANTA CECILIA;UNIV SANTA CECILIA;UNIV PORTO ICBASUP	5
		DA SILVA SOUZA L;BONNAIL E;ALVES MARANHO L;HERMES PUSCEDDU F;CORTEZ FS;CESAR A;RIBEIRO DA;RIBA I;DE SOUZA ABESSA;DENIS M. DM;DELVALLS A;SEABRA PEREIRA CD	CRACK COCAINE; OCEAN ACIDIFICATION; MARINE MUSSEL; CO2 ENRICHMENT; BIOMARKERS	BONNAIL, E (CORRESPONDING AUTHOR), UNIV ATACAMA, CTR INVEST COSTERAS, COPIAPO, CHILE.; DA SILVA SOUZA, LORENA; RIBA, INMACULADA, UNIV CADIZ, FAC MARINE \& ENVIRONM SCI, DEPT PHYS CHEM, AQUAT SYST RES GRP,UNESCO UNITWIN WICOP, CADIZ, SPAIN.; BONNAIL, ESTEFANIA, UNIV ATACAMA, CTR INVEST COSTERAS, COPIAPO, CHILE.; ALVES MARANHO, LUCIANE; HERMES PUSCEDDU, FABIO; CORTEZ, FERNANDO SANZI; CESAR, AUGUSTO…	THE INCREASING CO2-CONCENTRATIONS IN THE ATMOSPHERE PROMOTE OCEAN ACIDIFICATION. SEAWATER CHEMISTRY CHANGES INTERACT WITH CONTAMINANTS, SUCH AS ILLICIT DRUGS IN THE COASTAL ZONES. THIS WORK EVALUATES IMPACTS OF PH DECREASE AND CRACK-COCAINE EXPOSURE ON THE COMMERCIAL MUSSEL PERNA PERNA THROUGH BIOMARKER RESPONSES (LYSOSOMAL MEMBRANE STABILITY, LIPID PEROXIDATION, AND DNA STRAND BREAKS). THE ORGAN…	UNIVERSIDAD DE CADIZ; UNIVERSIDAD DE ATACAMA; UNIVERSIDADE SANTA CECILIA; UNIVERSIDADE FEDERAL DE SAO PAULO (UNIFESP); UNIVERSIDADE ESTADUAL PAULISTA	2025-03-02	10.1016/j.marpolbul.2021.112735	1879-3363	FUNDACAO DE AMPARO A PESQUISA DO ESTADO DE SAO PAULO (FAPESP) [2018/18456-4]; CONSELHO NACIONAL DE DESENVOLVIMENTO CIENTIFICO E TECNOLOGICO (CNPQ-BRAZIL) [409187/2016-0]; CNPQ [305734/2018-0]; CNPQ; FAPESP [2017/25936-0]; ANID/CONICYT/FONDECYT [11180015]; ERASMUS MUNDUS PROGRAM	MAR. POLLUT. BULL.	MARINE POLLUTION BULLETIN	ENGLISH	ALVES MARANHO, LUCIANE/0000-0002-0550-9477 SEABRA PEREIRA, CAMILO/0000-0001-8357-8112 /0000-0002-5388-161X ABESSA, DENIS/0000-0003-4609-1668 SANZI CORTEZ, FERNANDO/0000-0001-9151-6878		PERGAMON-ELSEVIER SCIENCE LTD	ENVIRONMENTAL SCIENCES \& ECOLOGY; MARINE \& FRESHWATER BIOLOGY	3	SUB-LETHAL COMBINED EFFECTS OF ILLICIT DRUG AND DECREASED PH ON MARINE MUSSELS: A SHORT-TIME EXPOSURE TO CRACK COCAINE IN CO<SUB>2</SUB> ENRICHMENT SCENARIOS	ARTICLE	WOS000701952200008	ENVIRONMENTAL SCIENCES; MARINE \& FRESHWATER BIOLOGY	SCIENCE CITATION INDEX EXPANDED (SCI-EXPANDED)	2021	BONNAIL, E (CORRESPONDING AUTHOR), UNIV ATACAMA, CTR INVEST COSTERAS, COPIAPO, CHILE	ISI	UNIV ATACAMA;UNIV CADIZ;UNIV ATACAMA;SANTA CECILIA UNIV UNISANTA;FED UNIV SAO PAULO UNIFESP;PAULISTA STATE UNIV UNESP	5
		REIS EO;SANTOS LVS;LANGE LC	TOXICITY DATA; ACUTE AND CHRONIC RISKS; CONCENTRATION ADDITION; TOXIC; UNITS; RISK QUOTIENT	REIS, EO (CORRESPONDING AUTHOR), UNIV FED MINAS GERAIS, DEPT SANIT \& ENVIRONM ENGN, BELO HORIZONTE, MG, BRAZIL.; REIS, EDUARDA O.; SANTOS, LUCILAINE V. S.; LANGE, LISETE C., UNIV FED MINAS GERAIS, DEPT SANIT \& ENVIRONM ENGN, BELO HORIZONTE, MG, BRAZIL.; SANTOS, LUCILAINE V. S., PONTIFICIA UNIV CATOLICA MINAS GERAIS, DEPT CHEM ENGN, BELO HORIZONTE, MG, BRAZIL.; REIS, EDUARDA O., FED INST EDUC SC…	THE PRESENT STUDY PROVIDES AN ENVIRONMENTAL RISK ASSESSMENT OF THE PHARMACEUTICAL MIXTURES DETECTED IN BRAZILIAN SURFACE WATERS, BASED ON TOXIC UNITS AND RISK QUOTIENTS. FURTHERMORE, THE APPLICABILITY OF A PREVIOUSLY PROPOSED PRIORITIZATION METHODOLOGY WAS EVALUATED. THE PHARMACEUTICALS WERE CLASSIFIED ACCORDING TO THEIR PROPERTIES (OCCURRENCE, PERSISTENCE, BIOACCUMULATION, AND TOXICITY) AND THE …	UNIVERSIDADE FEDERAL DE MINAS GERAIS; PONTIFICIA UNIVERSIDADE CATOLICA DE MINAS GERAIS; INSTITUTO FEDERAL DO SUL DE MINAS GERAIS	2025-03-02	10.1016/j.envpol.2021.117803	1873-6424	COORDENACAO DE APERFEICOA-MENTO DE PESSOAL DE NIVEL SUPERIOR (CAPES); CONSELHO NACIONAL DE DESENVOLVIMENTO CIENTIFICO E TECNOLOGICO (CNPQ); FUNDACAO DE AMPARO A` PESQUISA DO ESTADO DE MINAS GERAIS (FAPEMIG); FUNDACAO NACIONAL DE SANDE (FUNASA); PONTIFICIA UNIVERSIDADE CATOLICA DE MINAS GERAIS (PUC-MG)	ENVIRON. POLLUT.	ENVIRONMENTAL POLLUTION	ENGLISH	SANTOS, LUCILAINE/0000-0001-9002-3297 REIS, EDUARDA/0000-0002-0524-1300		ELSEVIER SCI LTD	ENVIRONMENTAL SCIENCES \& ECOLOGY	23	PRIORITIZATION AND ENVIRONMENTAL RISK ASSESSMENT OF PHARMACEUTICALS MIXTURES FROM BRAZILIAN SURFACE WATERS	ARTICLE	WOS000696772600003	ENVIRONMENTAL SCIENCES	SCIENCE CITATION INDEX EXPANDED (SCI-EXPANDED)	2021	REIS, EO (CORRESPONDING AUTHOR), UNIV FED MINAS GERAIS, DEPT SANIT \& ENVIRONM ENGN, BELO HORIZONTE, MG, BRAZIL	ISI	UNIV FED MINAS GERAIS;UNIV FED MINAS GERAIS;PONTIFICIA UNIV CATOLICA MINAS GERAIS;FED INST EDUC SCI AND TECHNOL SOUTH MINAS GERAIS IF	5
		VILCA FZ;GALARZA NC;TEJEDO JR;CUBA WAZ;QUIROZ CNC;TORNISIELO VL	AQUACULTURE; EMERGING POLLUTANT; WATER POLLUTION; ENVIRONMENTAL RISK; VETERINARY PRODUCTS; TROUT AND DRINKING WATER	VILCA, FZ (CORRESPONDING AUTHOR), UNIV NACL MOQUEGUA, IINDEP, INST INVEST DESARROLLO PERU, URB CIUDAD JARDIN, PACOCHA ILO, PERU.; VILCA, FRANZ ZIRENA, UNIV NACL MOQUEGUA, IINDEP, INST INVEST DESARROLLO PERU, URB CIUDAD JARDIN, PACOCHA ILO, PERU.; VILCA, FRANZ ZIRENA; GALARZA, NESTOR CAHUI; CUBA, WALTER ALEJANDRO ZAMALLOA, UNIV NACL ALTIPLANO PUNO, ESCUELA POSGRAD, AV FLORAL 1153, PUNO, PERU.; TEJ…	THE CITY OF PUNO IN PERU IS THE LARGEST PRODUCER OF TROUT (ONCORHYNCHUS MYKISS) USING INTENSIVE FLOATING CAGE SYSTEMS INSTALLED IN LAKE TITICACA. AS A RESULT, THE INCREASE IN DISEASES AND THE USE OF ANTIBIOTICS TO CONTROL THEM DURING THE PRODUCTION CYCLE HAS BEEN DOCUMENTED. WE STUDY THE IMPACT OF ANTIBIOTICS ON DRINKING WATER, TROUT TISSUES AND THE LAKE'S AQUATIC ECOSYSTEM. NINE ANTIBIOTICS WERE…	UNIVERSIDAD NACIONAL DEL ALTIPLANO; UNIVERSIDAD PABLO DE OLAVIDE; UNIVERSIDAD NACIONAL DEL ALTIPLANO; UNIVERSIDAD NACIONAL TORIBIO RODRIGUEZ DE MENDOZA DE AMAZONAS	2025-03-02	10.1016/j.jglr.2021.04.012		INTERNATIONAL ATOMIC ENERGY AGENCY [18883]; INSTITUTO DEL MAR DEL PERU - IMARPE IN PUNO	J. GT. LAKES RES.	JOURNAL OF GREAT LAKES RESEARCH	ENGLISH	TEJEDO, JUAN R./0000-0002-8434-7516 CAHUI GALARZA, NESTOR/0000-0001-7093-9468		ELSEVIER SCI LTD	ENVIRONMENTAL SCIENCES \& ECOLOGY; MARINE \& FRESHWATER BIOLOGY	25	OCCURRENCE OF RESIDUES OF VETERINARY ANTIBIOTICS IN WATER, SEDIMENT AND TROUT TISSUE (<I>ONCORHYNCHUS MYKISS</I>) IN THE SOUTHERN AREA OF LAKE TITICACA, PERU	ARTICLE	WOS000674493000006	ENVIRONMENTAL SCIENCES; LIMNOLOGY; MARINE \& FRESHWATER BIOLOGY	SCIENCE CITATION INDEX EXPANDED (SCI-EXPANDED)	2021	VILCA, FZ (CORRESPONDING AUTHOR), UNIV NACL MOQUEGUA, IINDEP, INST INVEST DESARROLLO PERU, URB CIUDAD JARDIN, PACOCHA ILO, PERU	ISI	UNIV NACL MOQUEGUA;UNIV NACL MOQUEGUA;UNIV NACL ALTIPLANO PUNO;UNIV PABLO OLAVIDE;UNIV NACL ALTIPLANO;CTR ENERGIA NUCL AGR;UNIV NACL TORIBIO RODRIGUEZ MENDOZA AMAZONAS	5
		CAPPARELLI MV;CIPRIANI-AVILA I;JARA-NEGRETE;ELIZA E;ACOSTA-LOPEZ S;ACOSTA B;PEREZ-GONZALEZ;ANDRES A;MOLINERO J;PINOS-VELEZ V	CAFFEINE; TRIMETHOPRIM; ACETAMINOPHEN; AMAZON BASIN; PHARMACEUTICALS	PINOS-VÉLEZ, V (CORRESPONDING AUTHOR), UNIV CUENCA, FAC CIENCIAS QUIM, DEPT RECURSOS HIDR \& CIENCIAS AMBIENTALES, CUENCA, ECUADOR.; PINOS-VÉLEZ, V (CORRESPONDING AUTHOR), UNIV CUENCA, FAC CIENCIAS QUIM, DEPT BIOCIENCIAS, CUENCA, ECUADOR.; CAPPARELLI, MARIANA V., UNIV REG AMAZON IKIAM, FAC CIENCIAS TIERRA \& AGUA, TENA, ECUADOR.; CIPRIANI-AVILA, ISABEL; JARA-NEGRETE, ELIZA; ACOSTA-LOPEZ, SOFIA, P…	THIS WORK IS A STUDY ON THE OCCURRENCE OF EMERGING POLLUTANTS IN THE NORTHEAST ECUADORIAN AMAZON. EMERGING CONTAMINANTS (ECS)-CAFFEINE, TRICLOSAN, ESTRADIOL, ACETAMINOPHEN, NICOTINE, AND IBUPROFEN-WERE QUANTIFIED BY GAS CHROMATOGRAPHY-MASS SPECTROMETRY IN RIVERS AND STREAMS OF THE AMAZON BASIN NEAR THE CITY OF TENA, ECUADOR. FOR THAT, A TOTAL OF 16 NATURAL WATER SAMPLES WERE TAKEN IN 8 LOCATIONS.…	PONTIFICIA UNIVERSIDAD CATOLICA DEL ECUADOR; UNIVERSIDAD DEL AZUAY; UNIVERSIDAD DEL AZUAY; UNIVERSIDAD DE CUENCA; UNIVERSIDAD DE CUENCA	2025-03-02	10.1007/s00128-021-03275-8	1432-0800	CORPORACION ECUATORIANA PARA EL DESARROLLO DE LA INVESTIGACION Y ACADEMIA-CEDIA [CEPRA-XIV-2020-09]; PONTIFICIA UNIVERSIDAD CATOLICA DEL ECUADOR [QINV0151-IINV529020200]; UNIVERSIDAD DE CUENCA; IKIAM; UNIVERSIDAD DEL AZUAY	BULL. ENVIRON. CONTAM. TOXICOL.	BULLETIN OF ENVIRONMENTAL CONTAMINATION AND TOXICOLOGY	ENGLISH	JARA-NEGRETE, ELIZA/0000-0001-7743-1026 PINOS VELEZ, VERONICA/0000-0001-8278-5873 PEREZ-GONZALEZ, ANDRES/0000-0002-1604-2841 CAPPARELLI, MARIANA/0000-0002-7517-7623		SPRINGER	ENVIRONMENTAL SCIENCES \& ECOLOGY; TOXICOLOGY	14	EMERGING CONTAMINANTS IN THE NORTHEAST ANDEAN FOOTHILLS OF AMAZONIA: THE CASE OF STUDY OF THE CITY OF TENA, NAPO, ECUADOR	ARTICLE	WOS000659022600001	ENVIRONMENTAL SCIENCES; TOXICOLOGY	SCIENCE CITATION INDEX EXPANDED (SCI-EXPANDED)	2021	PINOS-VÉLEZ, V (CORRESPONDING AUTHOR), UNIV CUENCA, FAC CIENCIAS QUIM, DEPT RECURSOS HIDR \& CIENCIAS AMBIENTALES, CUENCA, ECUADOR	ISI	UNIV CUENCA;UNIV CUENCA;UNIV REG AMAZON IKIAM;PONTIFICIA UNIV CATOLICA ECUADOR;LASA LAB;UNIV AZUAY;UNIV AZUAY;PONTIFICIA UNIV CATOLICA ECUADOR SEDE ESMERALDAS;UNIV CUENCA;UNIV CUENCA	5
		FABREGAT-SAFONT D;IBANEZ M;BIJLSMA L;HERNANDEZ F;WAICHMAN AV;DE OLIVEIRA R;RICO A	PHARMACEUTICALS; FRESHWATER ECOSYSTEMS; ION MOBILITY; HIGH-RESOLUTION; MASS SPECTROMETRY; SCREENING; ENVIRONMENTAL MONITORING	RICO, A (CORRESPONDING AUTHOR), IMDEA WATER INST, AVENIDA PUNTO COM 2, ALCALA DE HENARES 28805, SPAIN.; FABREGAT-SAFONT, DAVID; IBANEZ, MARIA; BIJLSMA, LUBERTUS; HERNANDEZ, FELIX, UNIV JAUME 1, RES INST PESTICIDES \& WATER IUPA, ENVIRONM \& PUBL HLTH ANALYT CHEM, AVDA SOS BAYNAT S-N, CASTELLON DE LA PLANA 12071, SPAIN.; WAICHMAN, ANDREA V., FED UNIV AMAZON, INST BIOL SCI, AV RODRIGO OTAVIO JORDAO…	ONLY A LIMITED NUMBER OF HOUSEHOLDS IN THE AMAZON ARE SERVED BY SEWAGE COLLECTION OR TREATMENT FACILI-TIES, SUGGESTING THAT THERE MIGHT BE A SIGNIFICANT EMISSION OF PHARMACEUTICALS AND OTHER WASTEWATER CON-TAMINANTS INTO FRESHWATER ECOSYSTEMS. IN THIS WORK, WE PERFORMED A WIDE-SCOPE SCREENING TO ASSESS THE OCCURRENCE OF PHARMACEUTICALS, ILLICIT DRUGS AND THEIR METABOLITES IN FRESHWATER ECOSYSTEMS…	UNIVERSITAT JAUME I; UNIVERSIDADE FEDERAL DE AMAZONAS; UNIVERSIDADE ESTADUAL DE CAMPINAS; IMDEA WATER INSTITUTE; UNIVERSIDAD DE ALCALA; UNIVERSITY OF VALENCIA	2025-03-02	10.1016/j.watres.2021.117251	1879-2448	NATIONAL GEOGRAPHIC SOCIETY [EC-59809C-19]; UNIVERSITAT JAUME I (UJI) [B2018-19, B201855]; SPANISH MINISTRY OF SCIENCE, INNOVATION AND UNIVERSITIES [RTI2018-097417-B-100]; GENERALITAT VALENCIANA (RESEARCH GROUP OF EXCELLENCE PROMETEO) [2019/040]; SPANISH MINISTRY OF SCIENCE AND INNOVATION [RYC2019028132I]; MINISTERIO DE EDUCACION, CULTURA Y DEPORTE IN SPAIN [FPU15/02033]; ``FUNDACAO DE AMPARO A P…	WATER RES.	WATER RESEARCH	ENGLISH	OLIVEIRA, RHAUL/0000-0002-0272-3857 RICO, ANDREU/0000-0002-1820-4218 IBANEZ MARTINEZ, MARIA/0000-0002-4930-8933 FABREGAT-SAFONT, DAVID/0000-0002-2918-227X BIJLSMA, LUBERTUS/0000-0001-7005-8775 HERNANDEZ, FELIX/0000-0003-1268-3083		PERGAMON-ELSEVIER SCIENCE LTD	ENGINEERING; ENVIRONMENTAL SCIENCES \& ECOLOGY; WATER RESOURCES	33	WIDE-SCOPE SCREENING OF PHARMACEUTICALS, ILLICIT DRUGS AND THEIR METABOLITES IN THE AMAZON RIVER	ARTICLE	WOS000664768000011	ENGINEERING, ENVIRONMENTAL; ENVIRONMENTAL SCIENCES; WATER RESOURCES	SCIENCE CITATION INDEX EXPANDED (SCI-EXPANDED)	2021	RICO, A (CORRESPONDING AUTHOR), IMDEA WATER INST, AVENIDA PUNTO COM 2, ALCALA DE HENARES 28805, SPAIN	ISI	IMDEA WATER INST;ENVIRONM AND PUBL HLTH ANALYT CHEM;FED UNIV AMAZON;UNIV ESTADUAL CAMPINAS;SCI AND TECHNOL CAMPUS UNIV ALCALA;UNIV VALENCIA	5
		QUADRA GR;LI Z;ALMEIDA SILVA PS;BARROS N;ROLAND F;SOBEK A		QUADRA, GR (CORRESPONDING AUTHOR), UNIV FED JUIZ DE FORA, LAB ECOL AQUAT, PROGRAMA POSGRAD BIODIVERSIDADE \& CONSERVACAO, BR-36036900 JUIZ DE FORA, BRAZIL.; QUADRA, GABRIELLE RABELO; BARROS, NATHAN; ROLAND, FABIO, UNIV FED JUIZ DE FORA, LAB ECOL AQUAT, PROGRAMA POSGRAD BIODIVERSIDADE \& CONSERVACAO, BR-36036900 JUIZ DE FORA, BRAZIL.; LI, ZHE; SOBEK, ANNA, STOCKHOLM UNIV, DEPT ENVIRONM SCI, S-1069…	IN BRAZIL, ENVIRONMENTAL OCCURRENCE OF MICROPOLLUTANTS, SUCH AS PHARMACEUTICALS, IS RARELY STUDIED, AND THESE COMPOUNDS ARE NOT PART OF NATIONAL WATER QUALITY GUIDELINES. IN THIS STUDY, WE EVALUATED THE OCCURRENCE OF MICROPOLLUTANTS IN THE PARAIBUNA RIVER, LOCATED IN THE SOUTHEAST REGION OF BRAZIL, WHICH IS THE MOST POPULATED REGION OF THE COUNTRY. SURFACE WATER SAMPLES WERE TAKEN EVERY 3 MONTHS …	STOCKHOLM UNIVERSITY	2025-03-02	10.1007/s00244-021-00853-z	1432-0703	COORDENACAO DE APERFEICOAMENTO DE PESSOAL DE NIVEL SUPERIOR (CAPES) [001]; FUNDACAO DE AMPARO A PESQUISA DE MINAS GERAIS (FAPEMIG); EUROPEAN RESEARCH COUNCIL UNDER THE EUROPEAN UNION'S SEVENTH FRAMEWORK PROGRAMME (FP7/2007-2013)/ERC GRANT [336642]	ARCH. ENVIRON. CONTAM. TOXICOL.	ARCHIVES OF ENVIRONMENTAL CONTAMINATION AND TOXICOLOGY	ENGLISH	QUADRA, GABRIELLE RABELO/0000-0001-6547-4934		SPRINGER	ENVIRONMENTAL SCIENCES \& ECOLOGY; TOXICOLOGY	16	TEMPORAL AND SPATIAL VARIABILITY OF MICROPOLLUTANTS IN A BRAZILIAN URBAN RIVER	ARTICLE	WOS000651543100001	ENVIRONMENTAL SCIENCES; TOXICOLOGY	SCIENCE CITATION INDEX EXPANDED (SCI-EXPANDED)	2021	QUADRA, GR (CORRESPONDING AUTHOR), UNIV FED JUIZ DE FORA, LAB ECOL AQUAT, PROGRAMA POSGRAD BIODIVERSIDADE \& CONSERVACAO, BR-36036900 JUIZ DE FORA, BRAZIL	ISI	UNIV FED JUIZ DE FORA;UNIV FED JUIZ DE FORA;STOCKHOLM UNIV;UNIV FED JUIZ DE FORA	5
		SALGADO LD;MEISTER LUZ MARQUES AE;KRAMER RD;DE OLIVEIRA FG;MORETTO;SARAH LOTT SL;DE LIMA BA;PRODOCIMO MM;CESTARI MM;RODRIGUES DE AZEVEDO JC;SILVA S;DE ASSIS HC	METALS; POLYCYCLIC AROMATIC HYDROCARBONS; PHARMACEUTICAL AND PERSONAL; CARE PRODUCTS; BIOMARKERS; INTEGRATED BIOMARKER RESPONSE INDEX	DE ASSIS, HCS (CORRESPONDING AUTHOR), UNIV FED PARANA, DEPT PHARMACOL, POB 19031, BR-81530980 CURITIBA, PARANA, BRAZIL.; SALGADO, LILIAN DALAGO; DE OLIVEIRA, FERNANDO GARRIDO, UNIV FED PARANA, ECOL \& CONSERVAT POSTGRAD PROGRAM, POB 19031, BR-81530980 CURITIBA, PARANA, BRAZIL.; SALGADO, LILIAN DALAGO, CANANEIA RES INST, BR-11990000 CANANEIA, SP, BRAZIL.; MEISTER LUZ MARQUES, ANTONIO ERNESTO; MORE…	THE ESTUARINE-LAGOON COMPLEX OF IGUAPE-CANANEIA (ELCIC), A MARINE PROTECTED AREA (MPA) IN BRAZIL, WAS THE FOCUS OF THIS STUDY THAT AIMED TO RELATE EXTERNAL LEVELS OF EXPOSURE TO CONTAMINANTS TO TOXIC EFFECTS ON GOBIOIDES BROUSSONNETII FISH. DIFFERENT ANTHROPOGENIC CONTAMINANTS SUCH AS METALS, POLYCYCLIC AROMATIC HYDROCARBONS (PAHS) AND PHARMACEUTICALS AND PERSONAL CARE PRODUCTS (PPCPS) WERE ANALY…	UNIVERSIDADE FEDERAL DO PARANA; UNIVERSIDADE FEDERAL DO PARANA; UNIVERSIDADE TECNOLOGICA FEDERAL DO PARANA; UNIVERSIDADE FEDERAL DO PARANA; UNIVERSIDADE FEDERAL DO PARANA	2025-03-02	10.1016/j.envres.2020.110308	1096-0953	CNPQ (NATIONAL COUNCIL FOR SCIENTIFIC AND TECHNOLOGICAL DEVELOPMENT); CAPES (NATIONAL COUNCIL FOR THE IMPROVEMENT OF HIGHER EDUCATION) [001]	ENVIRON. RES.	ENVIRONMENTAL RESEARCH	ENGLISH	MELA PRODOCIMO, MARITANA/0000-0002-6950-9900 AZEVEDO, JULIO CESAR/0000-0001-5358-0713 LOTT MORETTO, SARAH/0000-0003-0023-0298		ACADEMIC PRESS INC ELSEVIER SCIENCE	ENVIRONMENTAL SCIENCES \& ECOLOGY; PUBLIC, ENVIRONMENTAL \& OCCUPATIONAL HEALTH	12	SEDIMENT CONTAMINATION AND TOXIC EFFECTS ON VIOLET GOBY FISH (<I>GOBIOIDES</I> <I>BROUSSONNETII</I> - GOBIIDAE) FROM A MARINE PROTECTED AREA IN SOUTH ATLANTIC	ARTICLE	WOS000639328800007	ENVIRONMENTAL SCIENCES; PUBLIC, ENVIRONMENTAL \& OCCUPATIONAL HEALTH	SCIENCE CITATION INDEX EXPANDED (SCI-EXPANDED)	2021	DE ASSIS, HCS (CORRESPONDING AUTHOR), UNIV FED PARANA, DEPT PHARMACOL, POB 19031, BR-81530980 CURITIBA, PARANA, BRAZIL	ISI	UNIV FED PARANA;UNIV FED PARANA;CANANEIA RES INST;UNIV FED PARANA;FED TECHNOL UNIV PARANA;UNIV FED PARANA;UNIV FED PARANA	5
		KOMOLAFE O;MROZIK W;DOLFING J;ACHARYA;KISHOR K;VASSALLE L;MOTA CR;DAVENPORT R	MICROPOLLUTANTS OCCURRENCE; WASTEWATER TREATMENT; MICROPOLLUTANT; REMOVAL; SURFACE WATER PROTECTION; LOW-MIDDLE INCOME COUNTRIES	KOMOLAFE, O (CORRESPONDING AUTHOR), GFL ENVIRONM INC, GREATER TORONTO AREA, MISSISSAUGA, ON L5T 2L2, CANADA.; KOMOLAFE, OLADAPO, GFL ENVIRONM INC, GREATER TORONTO AREA, MISSISSAUGA, ON L5T 2L2, CANADA.; MROZIK, WOJCIECH; ACHARYA, KISHOR; DAVENPORT, RUSSELL, NEWCASTLE UNIV, SCH ENGN, NEWCASTLE UPON TYNE NE1 7RU, TYNE \& WEAR, ENGLAND.; DOLFING, JAN, NORTHUMBRIA UNIV, DEPT MECH \& CONSTRUCT ENGN, N…	THIS STUDY AIMS TO EVALUATE MICROPOLLUTANT OCCURRENCE AND REMOVAL IN A LOW-MIDDLE INCOME COUNTRY (LMIC) BY INVESTIGATING THE OCCURRENCE OF 28 CHEMICALS FROM DIFFERENT CLASSES (TRICLOSAN, 15 POLYCYCLIC AROMATIC HYDROCARBONS (PAHS), 4 ESTROGENS AND 8 POLYBROMINATED DIPHENYL ETHER (PBDE) CONGENERS) IN THREE TECHNOLOGICALLY DIVERSE FULL-SCALE BRAZILIAN WASTEWATER TREATMENT PLANTS (WWTPS). THESE CHEMI…	NEWCASTLE UNIVERSITY - UK; NORTHUMBRIA UNIVERSITY; UNIVERSIDADE FEDERAL DE MINAS GERAIS	2025-03-02	10.1016/j.jenvman.2021.112286	1095-8630	ENGINEERING AND PHYSICAL SCIENCE RESEARCH COUNCIL (EPSRC) [EP/I025782/1]; CONSELHO NACIONAL DE DESENVOLVIMENTO CIENTIFICO E TECNOLOGICO - CNPQ; COORDENAC AO DE APERFEICOAMENTO DE PESSOAL DE NIVEL SUPERIOR - CAPES; FUNDACAO DE AMPARO A PESQUISA DO ESTADO DE MINAS GERAIS - FAPEMIG; INSTITUTO NACIONAL DE CIENCIA E TECNOLOGIA EM ESTACOES SUSTENT AVEIS DE TRATAMENTO DE ESGOTO - INCT ETES SUSTENTAVEIS …	J. ENVIRON. MANAGE.	JOURNAL OF ENVIRONMENTAL MANAGEMENT	ENGLISH	DOLFING, JAN/0000-0002-7220-530X MROZIK, WOJCIECH/0000-0001-9055-6747 KOMOLAFE, OLADAPO/0000-0001-6334-1775 MOTA, CESAR/0000-0002-3538-8856 DAVENPORT, RUSSELL/0000-0003-3272-4778		ACADEMIC PRESS LTD- ELSEVIER SCIENCE LTD	ENVIRONMENTAL SCIENCES \& ECOLOGY	29	OCCURRENCE AND REMOVAL OF MICROPOLLUTANTS IN FULL-SCALE AEROBIC, ANAEROBIC AND FACULTATIVE WASTEWATER TREATMENT PLANTS IN BRAZIL	ARTICLE	WOS000639212300002	ENVIRONMENTAL SCIENCES	SCIENCE CITATION INDEX EXPANDED (SCI-EXPANDED)	2021	KOMOLAFE, O (CORRESPONDING AUTHOR), GFL ENVIRONM INC, GREATER TORONTO AREA, MISSISSAUGA, ON L5T 2L2, CANADA	ISI	O (CORRESPONDING AUTHOR);GFL ENVIRONM INC;NEWCASTLE UNIV;NORTHUMBRIA UNIV;FED UNIV MINAS GERAIS UFMG	5
		GALLEGO-RIOS SE;ATENCIO-GARCIA VJ;PENUELA;GUSTAVO ANTONIO GA	EMERGING CONTAMINANTS; NEOTROPICAL FISH; NSAID; CASA; SPERM QUALITY	GALLEGO-RÍOS, SE (CORRESPONDING AUTHOR), UNIV ANTIOQUIA UDEA, SCH ENVIRONM, POLLUT DIAGNOST \& CONTROL GRP GDCON, FAC ENGN, UNIV RES CAMPUS SIU,CALLE 70 52-21, MEDELLIN, COLOMBIA.; GALLEGO-RIOS, SARA E.; PENUELA, GUSTAVO ANTONIO, UNIV ANTIOQUIA UDEA, SCH ENVIRONM, POLLUT DIAGNOST \& CONTROL GRP GDCON, FAC ENGN, UNIV RES CAMPUS SIU,CALLE 70 52-21, MEDELLIN, COLOMBIA.; ATENCIO-GARCIA, VICTOR JULIO,…	BECAUSE IBUPROFEN IS A HIGH CONSUMPTION DRUG, WHICH HAS THE WATERS AS ITS FINAL DESTINATION, CAUSING ALTERATIONS IN THE AQUATIC ENVIRONMENT, SPECIFICALLY IN FISH. HOWEVER, THERE IS NOT ENOUGH KNOWLEDGE ABOUT THE EFFECT IT CAN HAVE ON NEOTROPICAL FISH. THIS STUDY AIMED TO EVALUATE THE IMPACT OF DIFFERENT CONCENTRATIONS OF IBUPROFEN ON SPERM QUALITY, BOTH IN VIVO AND IN VITRO, OF THE STRIPED CATFIS…	UNIVERSIDAD DE ANTIOQUIA	2025-03-02	10.1007/s11356-021-13245-6	1614-7499	MINISTRY OF SCIENCE, TECHNOLOGY AND INNOVATION OF COLOMBIA [111569944244, FP 44842, 223]; GDCON GROUP OF THE UNIVERSITY OF ANTIOQUIA; UNIVERSITY OF CORDOBA	ENVIRON. SCI. POLLUT. RES.	ENVIRONMENTAL SCIENCE AND POLLUTION RESEARCH	ENGLISH	GALLEGO RIOS, SARA E./0000-0002-5143-1869 ATENCIO GARCIA, VICTOR/0000-0002-2533-1995		SPRINGER HEIDELBERG	ENVIRONMENTAL SCIENCES \& ECOLOGY	1	EFFECT OF IBUPROFEN IN VIVO AND IN VITRO ON THE SPERM QUALITY OF THE STRIPED CATFISH <I>PSEUDOPLATYSTOMA MAGDALENIATUM</I>	ARTICLE	WOS000626391600010	ENVIRONMENTAL SCIENCES	SCIENCE CITATION INDEX EXPANDED (SCI-EXPANDED)	2021	GALLEGO-RÍOS, SE (CORRESPONDING AUTHOR), UNIV ANTIOQUIA UDEA, SCH ENVIRONM, POLLUT DIAGNOST \& CONTROL GRP GDCON, FAC ENGN, UNIV RES CAMPUS SIU,CALLE 70 52-21, MEDELLIN, COLOMBIA	ISI	UNIV ANTIOQUIA UDEA;UNIV ANTIOQUIA UDEA;UNIV CORDOBA	5
		SOARES KL;SUNYER-CALDU A;BARBOSA SC;PRIMEL EG;FILLMANN G;DIAZ CRUZ M;SILVIA S	MATRIX SOLID PHASE DISPERSION; PHARMACEUTICALS; SUNSCREENS; BOOSTER; BIOCIDES; PARABENS; SEDIMENT	CRUZ, MSD (CORRESPONDING AUTHOR), CSIC, INST ENVIRONM ASSESSMENT \& WATER RES IDAEA, DEPT ENVIRONM CHEM, SEVERO OCHOA EXCELLENCE CTR, JORDI GIRONA 18-26, BARCELONA 08034, SPAIN.; SOARES, KARINA LOTZ; FILLMANN, GILBERTO, UNIV FED RIO GRANDE IO FURG, INST OCEANOG, AV ITALIA S-N,CAMPUS CARREIROS,CP 474, BR-96201900 RIO GRANDE, RS, BRAZIL.; SOARES, KARINA LOTZ; FILLMANN, GILBERTO, UNIV FED RIO GRANDE…	CURRENTLY, THERE ARE MANY CONTAMINANTS OF CONCERN THAT NEED TO BE ACCURATELY DETERMINED TO HELP ASSESS THEIR POTENTIAL ENVIRONMENTAL HAZARD. DESPITE THEIR INCREASING INTEREST, YET FEW ENVIRONMENTAL OCCURRENCE DATA EXIST, LIKELY BECAUSE THEY ARE PRESENT AT LOW LEVELS AND IN VERY COMPLEX MATRICES. THEREFORE, MULTIRESIDUE ANALYTICAL METHODS FOR THEIR DETERMINATION NEED TO BE HIGHLY SENSITIVE, SELECT…	UNIVERSIDADE FEDERAL DO RIO GRANDE; CONSEJO SUPERIOR DE INVESTIGACIONES CIENTIFICAS (CSIC); CSIC - CENTRO DE INVESTIGACION Y DESARROLLO PASCUAL VILA (CID-CSIC); CSIC - INSTITUTO DE DIAGNOSTICO AMBIENTAL Y ESTUDIOS DEL AGUA (IDAEA)	2025-03-02	10.1016/j.chemosphere.2020.129085	1879-1298	CAPES - COORDENACAO DE APERFEICOAMENTO DE PESSOAL DE NIVEL SUPERIOR (CIMAR II) [1988/2014]; CNPQ [PQ 312341/2013-0, 314202/2018-8]; CAPES [88881.185459/2018-01, 19/2011, 88887.369192/2019-00 -\TEXTBACKSLASHPNPD/CAPES]; GENERALITAT DE CATALUNYA (WATER AND SOIL QUALITY UNIT) [2017-SGR-1404]; SPANISH MINISTRY OF SCIENCE AND INNOVATION [CEX 2018-000794-S]	CHEMOSPHERE	CHEMOSPHERE	ENGLISH	SUNYER-CALDU, ADRIA/0000-0001-5134-1196 PRIMEL, EDNEI GILBERTO PRIMEL; PRIMEL, EDNEI; GILBERTOPRIMEL; EDNEI G.PRIMEL; GPRIMEL, E; G.PRIME; EDNEI G./0000-0002-8147-232X DIAZ CRUZ, SILVIA/0000-0003-3331-4076 FILLMANN, GILBERTO/0000-0001-7615-8128		PERGAMON-ELSEVIER SCIENCE LTD	ENVIRONMENTAL SCIENCES \& ECOLOGY	21	RAPID AND COST-EFFECTIVE MULTIRESIDUE ANALYSIS OF PHARMACEUTICALS, PERSONAL CARE PRODUCTS, AND ANTIFOULING BOOSTER BIOCIDES IN MARINE SEDIMENTS USING MATRIX SOLID PHASE DISPERSION	ARTICLE	WOS000608802100060	ENVIRONMENTAL SCIENCES	SCIENCE CITATION INDEX EXPANDED (SCI-EXPANDED)	2021	CRUZ, MSD (CORRESPONDING AUTHOR), CSIC, INST ENVIRONM ASSESSMENT \& WATER RES IDAEA, DEPT ENVIRONM CHEM, SEVERO OCHOA EXCELLENCE CTR, JORDI GIRONA 18-26, BARCELONA 08034, SPAIN	ISI	INST ENVIRONM ASSESSMENT AND WATER RES IDAEA;SOARES;UNIV FED RIO GRANDE IO FURG;SOARES;UNIV FED RIO GRANDE PPGO FURG;SOARES;UNIV FED RIO GRANDE PPGQTA FURG;INST ENVIRONM ASSESSMENT AND WATER RES IDAEA	5
		FONTES MK;DE CAMPOS BG;CORTEZ F;SANZI S;PUSCEDDU FH;NOBRE CR;MORENO;BEATRIZ BARBOSA BB;LEBRE DT;MARANHO LA;SEABRA PEREIRA CD	ILLICIT DRUGS; BIOACCUMULATION; PERNA PERNA; RAF; MARINE POLLUTION	PEREIRA, CDS (CORRESPONDING AUTHOR), UNIV FED SAO PAULO, DEPT CIENCIAS MAR, RUA MARIA MAXIMO 168, BR-11030100 SANTOS, SP, BRAZIL.; FONTES, MAYANA KAROLINE; DE CAMPOS, BRUNO GALVAO; NOBRE, CAIO RODRIGUES, UNIV ESTADUAL PAULISTA, INST BIOCIENCIAS, CAMPUS LITORAL PAULISTA, BR-11330900 SAO VICENTE, BRAZIL.; CORTEZ, FERNANDO SANZI; PUSCEDDU, FABIO HERMES; MARANHO, LUCIANE ALVES; SEABRA PEREIRA, CAMILO…	DATA ON THE OCCURRENCE OF COCAINE (COC) AND BENZOYLECGONINE (BE) IN MARINE ENVIRONMENTAL COMPARTMENTS ARE STILL LIMITED, WITH FEW STUDIES REPORTING SUPERFICIAL WATER CONTAMINATION, MAINLY IN TROPICAL ZONES. IN THIS SENSE, ENVIRONMENTAL DATA OF THESE SUBSTANCES ARE ESSENTIAL TO IDENTIFY POTENTIAL POLLUTING SOURCES, AS WELL AS THEIR IMPACT IN COSTAL ECOSYSTEMS. THE AIM OF THIS STUDY WAS TO EVALUATE…	UNIVERSIDADE ESTADUAL PAULISTA; UNIVERSIDADE SANTA CECILIA; FUNDACAO OSWALDO CRUZ; UNIVERSIDADE FEDERAL DE SAO PAULO (UNIFESP)	2025-03-02	10.1016/j.scitotenv.2020.143808	1879-1026	SAO PAULO RESEARCH FOUNDATION (FAPESP) [2016/24033-3]; NATIONAL COUNCIL FOR SCIENTIFIC AND TECHNOLOGICAL DEVELOPMENT - CNPQ [409187/2016-0, 309361/2019-2]; FAPESP [2015/17329-0]	SCI. TOTAL ENVIRON.	SCIENCE OF THE TOTAL ENVIRONMENT	ENGLISH	BARBOSA MORENO, BEATRIZ/0000-0003-3212-9717 SANZI CORTEZ, FERNANDO/0000-0001-9151-6878 FONTES, MAYANA KAROLINE/0000-0002-1588-8204 SEABRA PEREIRA, CAMILO/0000-0001-8357-8112 RODRIGUES NOBRE, CAIO/0000-0001-6626-3354		ELSEVIER	ENVIRONMENTAL SCIENCES \& ECOLOGY	20	MUSSELS GET HIGHER: A STUDY ON THE OCCURRENCE OF COCAINE AND BENZOYLECGONINE IN SEAWATER, SEDIMENT AND MUSSELS FROM A SUBTROPICAL ECOSYSTEM (SANTOS BAY, BRAZIL)	ARTICLE	WOS000604432900074	ENVIRONMENTAL SCIENCES	SCIENCE CITATION INDEX EXPANDED (SCI-EXPANDED)	2021	PEREIRA, CDS (CORRESPONDING AUTHOR), UNIV FED SAO PAULO, DEPT CIENCIAS MAR, RUA MARIA MAXIMO 168, BR-11030100 SANTOS, SP, BRAZIL	ISI	UNIV FED SAO PAULO;UNIV ESTADUAL PAULISTA;UNIV SANTA CECILIA;UNIV FED SAO PAULO;CEMSA CTR ESPECTROMETRIA MASSAS APLICADA	5
		RAMIREZ-MORALES D;MASIS-MORA M;BEITA-SANDI W;MONTIEL-MORA JR;FERNANDEZ-FERNANDEZ E;MENDEZ-RIVERA M;ARIAS-MORA V;LEIVA-SALAS A;BRENES-ALFARO L;RODRIGUEZ-RODRIGUEZ CE	PHARMACEUTICALS; VETERINARY; LIVESTOCK; ECOTOXICITY; ENVIRONMENTAL RISK	RODRÍGUEZ-RODRÍGUEZ, CE (CORRESPONDING AUTHOR), UNIV COSTA RICA, CTR INVEST CONTAMINAC AMBIENTAL CICA, SAN JOSE 2060, COSTA RICA.; RAMIREZ-MORALES, DIDIER; MASIS-MORA, MARIO; BEITA-SANDI, WILSON; MONTIEL-MORA, JOSE R.; FERNANDEZ-FERNANDEZ, ERICKA; MENDEZ-RIVERA, MICHAEL; ARIAS-MORA, VICTOR; LEIVA-SALAS, ADRIAN; BRENES-ALFARO, LAURA; RODRIGUEZ-RODRIGUEZ, CARLOS E., UNIV COSTA RICA, CTR INVEST CONT…	THE PRESENCE OF PHARMACEUTICALS IN THE ENVIRONMENT IS KNOWN TO HAVE MULTIPLE ORIGINS; LIVESTOCK ACTIVITIES COMPRISE ONE SCARCELY STUDIED SOURCE, BOTH GLOBALLY AND SPECIALLY IN LATIN-AMERICA. THIS WORK AIMS TO STUDY THE OCCURRENCE OF PHARMACEUTICALS IN WASTEWATER FROM SWINE FARMS AND THEIR SURROUNDING SURFACE WATERS, IN A HIGHLAND LIVESTOCK PRODUCTION AREA OF COSTA RICA. THE MONITORING OF 70 PHARM…	UNIVERSIDAD COSTA RICA	2025-03-02	10.1016/j.chemosphere.2021.129574	1879-1298	UCREA FROM THE UNIVERSITY OF COSTA RICA [802-B7-A09]; VICERRECTORIA DE INVESTIGACION FROM THE UNIVERSITY OF COSTA RICA [802-B8-510, 802-B8-144, 802-B8-145]; MINISTRY OF SCIENCE, TECHNOLOGY AND COMMUNICATIONS OF COSTA RICA (MICITT) [FI-197B-17]; CONSEJO NACIONAL PARA INVESTIGACIONES CIENTIFICAS Y TECNOLOGICAS [FI-056B-17]; MICITT [FI-056B-17]	CHEMOSPHERE	CHEMOSPHERE	ENGLISH	MONTIEL-MORA, JOSE R./0000-0001-5581-1087 RODRIGUEZ-RODRIGUEZ, CARLOS E./0000-0001-6923-7258 BRENES-ALFARO, LAURA/0000-0001-6785-7664		PERGAMON-ELSEVIER SCIENCE LTD	ENVIRONMENTAL SCIENCES \& ECOLOGY	35	PHARMACEUTICALS IN FARMS AND SURROUNDING SURFACE WATER BODIES: HAZARD AND ECOTOXICITY IN A SWINE PRODUCTION AREA IN COSTA RICA	ARTICLE	WOS000635594700017	ENVIRONMENTAL SCIENCES	SCIENCE CITATION INDEX EXPANDED (SCI-EXPANDED)	2021	RODRÍGUEZ-RODRÍGUEZ, CE (CORRESPONDING AUTHOR), UNIV COSTA RICA, CTR INVEST CONTAMINAC AMBIENTAL CICA, SAN JOSE 2060, COSTA RICA	ISI	UNIV COSTA RICA;UNIV COSTA RICA	5
		LOPEZ-VELAZQUEZ K;GUZMAN-MAR JL;SALDARRIAGA-NORENA HA;MURILLO-TOVAR MA;HINOJOSA-REYES L;VILLANUEVA-RODRIGUEZ M	ENDOCRINE-DISRUPTORS; METROPOLITAN AREA OF MONTERREY; GC-MS; MULTIVARIATE ANALYSIS; WASTEWATER	VILLANUEVA-RODRÍGUEZ, M (CORRESPONDING AUTHOR), UNIV AUTONOMA NUEVO LEON UANL, FAC CIENCIAS QUIM, AV UNIV S-N,CIUDAD UNIV, SAN NICOLAS DE LOS GARZA 66455, NUEVO LEON, MEXICO.; LOPEZ-VELAZQUEZ, KHIRBET; GUZMAN-MAR, JORGE L.; HINOJOSA-REYES, LAURA; VILLANUEVA-RODRIGUEZ, MINERVA, UNIV AUTONOMA NUEVO LEON UANL, FAC CIENCIAS QUIM, AV UNIV S-N,CIUDAD UNIV, SAN NICOLAS DE LOS GARZA 66455, NUEVO LEON, ME…	FIVE ENDOCRINE-DISRUPTING COMPOUNDS (EDCS) WERE DETERMINED IN FOUR URBAN WASTEWATER TREATMENT PLANTS (WWTPS) OF THE METROPOLITAN AREA OF MONTERREY (MAM) IN TWO SEASONAL PERIODS (WINTER AND SUMMER). THE MAM, ONE OF THE MOST URBANIZED AREAS IN MEXICO, IS CHARACTERIZED BY HIGH INDUSTRIAL ACTIVITY AND POPULATION DENSITY, LEADING TO EXTENSIVE USE OF SEVERAL EDCS. IN THE MAM, -90\% OF URBAN AND INDUSTR…	UNIVERSIDAD AUTONOMA DE NUEVO LEON; UNIVERSIDAD AUTONOMA DEL ESTADO DE MORELOS; UNIVERSIDAD AUTONOMA DEL ESTADO DE MORELOS	2025-03-02	10.1016/j.envpol.2020.116223	1873-6424	FACULTAD DE CIENCIAS QUIMICAS, UNIVERSIDAD AUTONOMA DE NUEVO LEON; PAICYT-UANL [CE868-19]	ENVIRON. POLLUT.	ENVIRONMENTAL POLLUTION	ENGLISH	LOPEZ VELAZQUEZ, KHIRBET/0000-0002-1794-8557 SALDARRIAGA NORENA, HUGO/0000-0002-0676-0639		ELSEVIER SCI LTD	ENVIRONMENTAL SCIENCES \& ECOLOGY	36	OCCURRENCE AND SEASONAL DISTRIBUTION OF FIVE SELECTED ENDOCRINE-DISRUPTING COMPOUNDS IN WASTEWATER TREATMENT PLANTS OF THE METROPOLITAN AREA OF MONTERREY, MEXICO: THE ROLE OF WATER QUALITY PARAMETERS	ARTICLE	WOS000604429000120	ENVIRONMENTAL SCIENCES	SCIENCE CITATION INDEX EXPANDED (SCI-EXPANDED)	2021	VILLANUEVA-RODRÍGUEZ, M (CORRESPONDING AUTHOR), UNIV AUTONOMA NUEVO LEON UANL, FAC CIENCIAS QUIM, AV UNIV S-N,CIUDAD UNIV, SAN NICOLAS DE LOS GARZA 66455, NUEVO LEON, MEXICO	ISI	UNIV AUTONOMA NUEVO LEON UANL;UNIV AUTONOMA NUEVO LEON UANL;UNIV AUTONOMA ESTADO MORELOS;UNIV AUTONOMA ESTADO MORELOS	5
		DA SILVA JJ;DA SILVA BF;STRADIOTTO;NELSON RAMOS NR;PETROVIC M;GROS M;GAGO-FERRERO;PABLO P	VINASSE FERTIGATION; SOIL AMENDMENT; ORGANIC CONTAMINANTS; SUSPECT; SCREENING; NORMAN DIGITAL SAMPLE FREEZING PLATFORM; ANTIBIOTICS	GROS, M (CORRESPONDING AUTHOR), CATALAN INST WATER RES ICRA, EMILI GRAHIT 101, GIRONA 17003, SPAIN.; DA SILVA, JOSIEL JOSE; DA SILVA, BIANCA FERREIRA; STRADIOTTO, NELSON RAMOS, SAO PAULO STATE UNIV UNESP, INST CHEM, ARARAQUARA, SP, BRAZIL.; STRADIOTTO, NELSON RAMOS, SAO PAULO STATE UNIV UNESP, BIOENERGY RES INST IPBEN, ARARAQUARA, SP, BRAZIL.; PETROVIC, MIRA, CATALAN INST RES \& ADV STUDIES ICREA…	THIS WORK EVALUATED FOR THE FIRST TIME THE SUSTAINABILITY OF VINASSE REUSE AS A FERTILIZER IN SUGARCANE CROPS BY ASSESSING THE OCCURRENCE OF ORGANIC CONTAMINANTS AND THEIR POTENTIAL FOR DISSEMINATION TO SOILS AND GROUNDWATER IN FERTIGATED AREAS. A COMPREHENSIVE SCREENING OF ORGANIC CONTAMINANTS WAS PERFORMED IN VINASSE, SOIL AND GROUNDWATER USING TARGET ANALYSIS, TO INVESTIGATE THE OCCURRENCE OF …	UNIVERSIDADE ESTADUAL PAULISTA; UNIVERSIDADE ESTADUAL PAULISTA; ICREA; INSTITUT CATALA DE RECERCA DE L'AIGUA (ICRA); UNIVERSITAT DE GIRONA	2025-03-02	10.1016/j.scitotenv.2020.143237	1879-1026	FAPESP (SAO PAULO RESEARCH FOUNDATION) [2018/15739-5, 2016/06352-4]; GENERALITAT DE CATALUNYA THROUGH THE CONSOLIDATED RESEARCH GROUP [SGR ICRA-ENV 2017 1124]; CERCA PROGRAM	SCI. TOTAL ENVIRON.	SCIENCE OF THE TOTAL ENVIRONMENT	ENGLISH	PETROVIC, MIRA/0000-0001-9734-1933 DA SILVA, JOSIEL JOSE/0000-0003-0561-2834 STRADIOTTO, NELSON/0000-0002-1227-5242 SILVA, BIANCA FERREIRA/0000-0002-5517-6666 GAGO-FERRERO, PABLO/0000-0002-5987-0399		ELSEVIER	ENVIRONMENTAL SCIENCES \& ECOLOGY	17	IDENTIFICATION OF ORGANIC CONTAMINANTS IN VINASSE AND IN SOIL AND GROUNDWATER FROM FERTIGATED SUGARCANE CROP AREAS USING TARGET AND SUSPECT SCREENING STRATEGIES	ARTICLE	WOS000607780900048	ENVIRONMENTAL SCIENCES	SCIENCE CITATION INDEX EXPANDED (SCI-EXPANDED)	2021	GROS, M (CORRESPONDING AUTHOR), CATALAN INST WATER RES ICRA, EMILI GRAHIT 101, GIRONA 17003, SPAIN	ISI	CATALAN INST WATER RES ICRA;SAO PAULO STATE UNIV UNESP;SAO PAULO STATE UNIV UNESP;CATALAN INST RES AND ADV STUDIES ICREA;CATALAN INST WATER RES ICRA;UNIV GIRONA	5
		OLIVEIRA AC;FASCINELI ML;ANDRADE TS;SOUSA-MOURA D;DOMINGUES I;CAMARGO NS;OLIVEIRA R;GRISOLIA CK;VILLACIS RAR	DANIO RERIO; NORTRIPTYLINE; FISH EMBRYO TOXICITY TEST; ACETYLCHOLINESTERASE ACTIVITY; BEHAVIOURAL TEST	VILLACIS, RAR (CORRESPONDING AUTHOR), UNIV BRASILIA, INST CIENCIAS BIOL, DEPT GENET \& MORFOL, LAB GENET TOXICOL, BR-70910900 BRASILIA, DF, BRAZIL.; OLIVEIRA, ANA C.; FASCINELI, MARIA L.; SOUSA-MOURA, DIEGO; OLIVEIRA, RHAUL; GRISOLIA, CESAR K.; VILLACIS, ROLANDO A. R., UNIV BRASILIA, INST CIENCIAS BIOL, DEPT GENET \& MORFOL, LAB GENET TOXICOL, BR-70910900 BRASILIA, DF, BRAZIL.; ANDRADE, THAYRES S…	PSYCHIATRIC DRUGS ARE AMONG THE LEADING MEDICATIONS PRESCRIBED FOR HUMANS, WITH THEIR PRESENCE IN AQUATIC ENVIRONMENTS RAISING CONCERNS RELATING TO POTENTIALLY HARMFUL EFFECTS ON NON-TARGET ORGANISMS. NORTRIPTYLINE (NTP) IS A SELECTIVE SEROTONIN-NOREPINEPHRINE REUPTAKE INHIBITOR ANTIDEPRESSANT, WIDELY USED IN CLINICS AND FOUND IN ENVIRONMENTAL WATER MATRICES. IN THIS STUDY, WE EVALUATED THE TOXIC…	UNIVERSIDADE DE BRASILIA; UNIVERSIDADE FEDERAL DO CEARA; UNIVERSIDADE DE AVEIRO; UNIVERSIDADE DE AVEIRO; UNIVERSIDADE DE BRASILIA; UNIVERSIDADE ESTADUAL DE CAMPINAS	2025-03-02	10.1016/j.ecoenv.2020.111868	1090-2414	BRAZILIAN NATIONAL COUNCIL FOR SCIENTIFIC AND TECHNOLOGICAL DEVELOPMENT [CNPQ 304209/2019-8]; CENTRE FOR ENVIRONMENTAL AND MARINE STUDIES (CESAM, PORTUGAL) [UID/AMB/50017/2019]; FCT/MCTES	ECOTOX. ENVIRON. SAFE.	ECOTOXICOLOGY AND ENVIRONMENTAL SAFETY	ENGLISH	OLIVEIRA, RHAUL/0000-0002-0272-3857 ANDRADE, THAYRES/0000-0003-1755-8900 VILLACIS, ROLANDO/0000-0003-3851-2696 DOMINGUES, INES/0000-0003-1123-9167		ACADEMIC PRESS INC ELSEVIER SCIENCE	ENVIRONMENTAL SCIENCES \& ECOLOGY; TOXICOLOGY	13	EXPOSURE TO TRICYCLIC ANTIDEPRESSANT NORTRIPTYLINE AFFECTS EARLY-LIFE STAGES OF ZEBRAFISH (<I>DANIO RERIO</I>)	ARTICLE	WOS000611820500006	ENVIRONMENTAL SCIENCES; TOXICOLOGY	SCIENCE CITATION INDEX EXPANDED (SCI-EXPANDED)	2021	VILLACIS, RAR (CORRESPONDING AUTHOR), UNIV BRASILIA, INST CIENCIAS BIOL, DEPT GENET \& MORFOL, LAB GENET TOXICOL, BR-70910900 BRASILIA, DF, BRAZIL	ISI	UNIV BRASILIA;FASCINELI;UNIV BRASILIA;THAYRES S.;UNIV AVEIRO;UNIV AVEIRO;UNIV BRASILIA;UNIV ESTADUAL CAMPINAS	5
		DE SOUZA RC;GODOY AA;KUMMROW F;DOS SANTOS TL;BRANDAO CJ;PINTO E	ACTIVE PHARMACEUTICAL INGREDIENTS; CONTAMINANTS OF EMERGING INTEREST; LIQUID CHROMATOGRAPHY-TANDEM MASS SPECTROMETRY; RISK QUOTIENT; PELAGIC; BIOTA	KUMMROW, F (CORRESPONDING AUTHOR), FED UNIV SAO PAULO UNIFESP, INST ENVIRONM CHEM \& PHARMACEUT SCI, RUA SAO NICOLAU 210, BR-09972270 DIADEMA, SP, BRAZIL.; DE SOUZA, RAQUEL CARDOSO; GODOY, ALINE ANDRADE; DOS SANTOS, THYAGO LEANDRO; PINTO, ERNANI, UNIV SAO PAULO, FAC PHARMACEUT SCI, DEPT CLIN \& TOXICOL ANALYSES, AVE PROF LINEU PRESTES 580, BR-05508000 SAO PAULO, SP, BRAZIL.; GODOY, ALINE ANDRADE,…	THE PRIORITIZATION OF ACTIVE PHARMACEUTICAL INGREDIENTS (APIS) FOR MONITORING PROGRAMMES AND/OR ENVIRONMENTAL RISK ASSESSMENT (ERA) PURPOSES IS BASED ON SEVERAL CRITERIA, INCLUDING ENVIRONMENTAL OCCURRENCE DATA. HOWEVER, DATA ON API OCCURRENCE IN BRAZILIAN SURFACE FRESHWATERS ARE STILL SCARCE. THE BRAZILIAN UNIFIED HEALTH SYSTEM (SUS) PROVIDES SEVERAL MEDICINES FREE-OF-CHARGE, INCLUDING MEDICATIO…	UNIVERSIDADE DE SAO PAULO; UNIVERSIDADE FEDERAL DE ALFENAS; UNIVERSIDADE FEDERAL DE SAO PAULO (UNIFESP)	2025-03-02	10.1007/s11356-020-11799-5	1614-7499	SAO PAULO STATE RESEARCH SUPPORT FOUNDATION (FAPESP) [2010/50739-4]; HIGHER EDUCATION PERSONNEL IMPROVEMENT COORDINATION (CAPES)	ENVIRON. SCI. POLLUT. RES.	ENVIRONMENTAL SCIENCE AND POLLUTION RESEARCH	ENGLISH	KUMMROW, FABIO/0000-0003-2977-0108		SPRINGER HEIDELBERG	ENVIRONMENTAL SCIENCES \& ECOLOGY	23	OCCURRENCE OF CAFFEINE, FLUOXETINE, BEZAFIBRATE AND LEVOTHYROXINE IN SURFACE FRESHWATER OF SAO PAULO STATE (BRAZIL) AND RISK ASSESSMENT FOR AQUATIC LIFE PROTECTION	ARTICLE	WOS000605568500048	ENVIRONMENTAL SCIENCES	SCIENCE CITATION INDEX EXPANDED (SCI-EXPANDED)	2021	KUMMROW, F (CORRESPONDING AUTHOR), FED UNIV SAO PAULO UNIFESP, INST ENVIRONM CHEM \& PHARMACEUT SCI, RUA SAO NICOLAU 210, BR-09972270 DIADEMA, SP, BRAZIL	ISI	FED UNIV SAO PAULO UNIFESP;UNIV SAO PAULO;FED UNIV ALFENAS UNIFAL MG;FED UNIV SAO PAULO UNIFESP;ENVIRONM CO STATE SAO PAULO CETESB	5
		DELGADO N;BERMEO L;HOYOS DA;PENUELA;GUSTAVO A. GA;CAPPARELLI A;MARINO D;NAVARRO;AGUSTIN A;CASAS-ZAPATA JC	BIODEGRADATION; EMERGING POLLUTANTS; REMOVAL EFFICIENCY; MACROPHYTES; DOMESTIC WASTEWATER; BIOFILM	DELGADO, N (CORRESPONDING AUTHOR), UNIV NACL LA PLATA UNLP, FAC CIENCIAS EXACTAS, CTR INVEST MEDIO AMBIENTE, RA-1900 LA PLATA, ARGENTINA.; DELGADO, N (CORRESPONDING AUTHOR), UNIV CAUCA, FAC INGN CIVIL, GRP CIENCIA \& INGN SISTEMAS AMBIENTALES, CARRERA 2 15N, POPAYAN 190002, COLOMBIA.; DELGADO, NASLY; MARINO, DAMIAN, UNIV NACL LA PLATA UNLP, FAC CIENCIAS EXACTAS, CTR INVEST MEDIO AMBIENTE, RA-1900…	A SIGNIFICANT NUMBER OF EMERGING POLLUTANTS RESULTING FROM POINT SOURCE AND DIFFUSE POLLUTION ARE PRESENT IN THE AQUATIC ENVIRONMENT. THESE ARE CHEMICALS THAT ARE NOT COMMONLY MONITORED, BUT HAVE THE POTENTIAL TO CAUSE ADVERSE EFFECTS ON HUMAN AND ECOLOGICAL HEALTH. ONE FORM OF EMERGING POLLUTANTS, PHARMACEU-TICAL AND PERSONAL CARE PRODUCTS (PPCPS), ARE BECOMING A SERIOUS PROBLEM IN THE DISCHARGE…	NATIONAL UNIVERSITY OF LA PLATA; UNIVERSIDAD DEL CAUCA; UNIVERSIDAD DE ANTIOQUIA; NATIONAL UNIVERSITY OF LA PLATA; CONSEJO NACIONAL DE INVESTIGACIONES CIENTIFICAS Y TECNICAS (CONICET); NATIONAL UNIVERSITY OF LA PLATA	2025-03-02	10.1016/j.watres.2020.116448		ARGENTINA NATIONAL RESEARCH COUNCIL (CONICET) [PIP 2010-2012-0723]; NATIONAL AGENCY OF SCIENCE AND TECHNOLOGY (ANCYT) [PICT 2014-0919]; 2017-2018 SUSTAINABILITY GRANTS OF THE VICERRECTORIA DE INVESTIGACIONES; ENVIRONMENTAL ENGINEERING DEPARTMENT, CIVIL ENGINEERING FACULTY OF THE UNIVERSITY OF CAUCA; CONICET	WATER RES.	WATER RESEARCH	ENGLISH	DELGADO ESPINOSA, NASLY YANID/0000-0002-4674-5396 MARINO, DAMIAN JOSE GABRIEL/0000-0003-1379-9248		PERGAMON-ELSEVIER SCIENCE LTD	ENGINEERING; ENVIRONMENTAL SCIENCES \& ECOLOGY; WATER RESOURCES	60	OCCURRENCE AND REMOVAL OF PHARMACEUTICAL AND PERSONAL CARE PRODUCTS USING SUBSURFACE HORIZONTAL FLOW CONSTRUCTED WETLANDS	ARTICLE	WOS000589970400009	ENGINEERING, ENVIRONMENTAL; ENVIRONMENTAL SCIENCES; WATER RESOURCES	SCIENCE CITATION INDEX EXPANDED (SCI-EXPANDED)	2020	DELGADO, N (CORRESPONDING AUTHOR), UNIV NACL LA PLATA UNLP, FAC CIENCIAS EXACTAS, CTR INVEST MEDIO AMBIENTE, RA-1900 LA PLATA, ARGENTINA	ISI	UNIV NACL LA PLATA UNLP;UNIV CAUCA;UNIV NACL LA PLATA UNLP;UNIV CAUCA;UNIV ANTIOQUIA;UNIV NACL LA PLATA UNLP;UNIV NACL LA PLATA	6
		RAMIREZ-MORALES D;MASIS-MORA M;MONTIEL-MORA JR;CAMBRONERO-HEINRICHS JC;BRICENO-GUEVARA S;ROJAS-SANCHEZ CE;MENDEZ-RIVERA M;ARIAS-MORA;VICTOR V;TORMO-BUDOWSKI R;BRENES-ALFARO L;RODRIGUEZ-RODRIGUEZ CE	WWTP; PHARMACEUTICALS; ANTIBIOTICS; HAZARD QUOTIENT; ECOTOXICITY; LATIN; AMERICA	RODRÍGUEZ-RODRÍGUEZ, CE (CORRESPONDING AUTHOR), UNIV COSTA RICA, CTR INVEST CONTAMINAC AMBIENTAL CICA, SAN JOSE 2060, COSTA RICA.; RAMIREZ-MORALES, DIDIER; MASIS-MORA, MARIO; MONTIEL-MORA, JOSE R.; CAMBRONERO-HEINRICHS, JUAN CARLOS; BRICENO-GUEVARA, SUSANA; MENDEZ-RIVERA, MICHAEL; ARIAS-MORA, VICTOR; TORMO-BUDOWSKI, REBECA; BRENES-ALFARO, LAURA; RODRIGUEZ-RODRIGUEZ, CARLOS E., UNIV COSTA RICA, CT…	THE CONTINUOUS RELEASE OF PHARMACEUTICALS FROM WWTP EFFLUENTS TO FRESHWATER IS A MATTER OF CONCERN, DUE TO THEIR POTENTIAL EFFECTS ON NON-TARGET ORGANISMS. THE OCCURRENCE OF PHARMACEUTICALS IN WWTPS AND THEIR ASSOCIATED HAZARD HAVE BEEN SCARCELY STUDIED IN LATIN AMERICAN COUNTRIES. THIS STUDY AIMED AT MONITORING FOR THE FIRST TIME THE OCCURRENCE OF 70 PHARMACEUTICAL ACTIVE COMPOUNDS (PHACS) IN WW…	UNIVERSIDAD COSTA RICA; UNIVERSIDAD COSTA RICA; UNIVERSIDAD COSTA RICA	2025-03-02	10.1016/j.scitotenv.2020.141200	1879-1026	UCREA AT UNIVERSIDAD DE COSTA RICA [802-B7-A09]; VICERRECTORIA DE INVESTIGACION AT UNIVERSIDAD DE COSTA RICA [802-B8-510, 802-B8-144, 802B8-145]; MINISTERIO DE CIENCIA, TECNOLOGIA Y TELECOMUNICACIONES DE COSTA RICA (MICITT) [FI197B-17]; MICITT [FI-056B-17]; CONSEJO NACIONAL PARA INVESTIGACIONES CIENTIFICAS Y TECNOLOGICAS	SCI. TOTAL ENVIRON.	SCIENCE OF THE TOTAL ENVIRONMENT	ENGLISH	BRENES-ALFARO, LAURA/0000-0001-6785-7664 MONTIEL-MORA, JOSE R./0000-0001-5581-1087 BRICENO-GUEVARA, SUSANA/0000-0002-9420-6573 CAMBRONERO-HEINRICHS, JUAN CARLOS/0000-0002-9641-363X RODRIGUEZ-RODRIGUEZ, CARLOS E./0000-0001-6923-7258		ELSEVIER	ENVIRONMENTAL SCIENCES \& ECOLOGY	82	OCCURRENCE OF PHARMACEUTICALS, HAZARD ASSESSMENT AND ECOTOXICOLOGICAL EVALUATION OF WASTEWATER TREATMENT PLANTS IN COSTA RICA	ARTICLE	WOS000579371300082	ENVIRONMENTAL SCIENCES	SCIENCE CITATION INDEX EXPANDED (SCI-EXPANDED)	2020	RODRÍGUEZ-RODRÍGUEZ, CE (CORRESPONDING AUTHOR), UNIV COSTA RICA, CTR INVEST CONTAMINAC AMBIENTAL CICA, SAN JOSE 2060, COSTA RICA	ISI	UNIV COSTA RICA;UNIV COSTA RICA;UNIV COSTA RICA;UNIV COSTA RICA	6
		SANTOS AV;COUTO CF;ROCHA LEBRON;YURI ABNER YA;MOREIRA VR;SOUZA FOUREAUX AF;REIS EO;DE SOUZA SANTOS LV;DE;ANDRADE LH;SANTOS AMARAL MC;LANGE;LISETE CELINA LC	EMERGING CONTAMINANTS; DRINKING WATER TREATMENT; PHARMACEUTICALS; REMOVAL; TOXICOLOGICAL RISK; WATER QUALITY; WATER SECURITY	SANTOS, AV (CORRESPONDING AUTHOR), UNIV FED MINAS GERAIS, DEPT SANIT \& ENVIRONM ENGN, POB 1294, BR-31 27090 BELO HORIZONTE, MG, BRAZIL.; SANTOS, AMANDA VITORIA; COUTO, CAROLINA FONSECA; ROCHA LEBRON, YURI ABNER; MOREIRA, VICTOR REZENDE; SOUZA FOUREAUX, ANA FLAVIA; REIS, EDUARDA OLIVEIRA; DE SOUZA SANTOS, LUCILAINE VALERIA; SANTOS AMARAL, MIRIAM CRISTINA; LANGE, LISETE CELINA, UNIV FED MINAS GERA…	THE PRESENCE OF PHARMACEUTICALLY ACTIVE COMPOUNDS (PHACS) IN WATER SUPPLY SYSTEMS HAS BEEN GENERATING GREAT CONCERN ABOUT THEIR EFFECTS ON THE ENVIRONMENT AND HUMAN HEALTH. TWENTY-EIGHT PHACS WERE MONITORED DURING ONE YEAR IN FOUR BRAZILIAN WATER SOURCES, AIMING TO UNDERSTAND THE FACTORS THAT INFLUENCE THEIR OCCURRENCE AND REMOVAL IN CONVENTIONAL DRINKING WATER TREATMENT PLANTS (DWTPS) AND TO ASS…	UNIVERSIDADE FEDERAL DE MINAS GERAIS; PONTIFICIA UNIVERSIDADE CATOLICA DE MINAS GERAIS	2025-03-02	10.1016/j.scitotenv.2020.141011	1879-1026	NATIONAL HEALTH FOUNDATION (FUNASA); COORDINATION OF SUPERIOR LEVEL STAFF IMPROVEMENT (CAPES); NATIONAL COUNCIL FOR SCIENTIFIC AND TECHNOLOGICAL DEVELOPMENT (CNPQ); FOUNDATION FOR RESEARCH SUPPORT OF THE STATE OF MINAS GERAIS (FAPEMIG); FEDERAL UNIVERSITY OF MINAS GERAIS, BRAZIL (UFMG)	SCI. TOTAL ENVIRON.	SCIENCE OF THE TOTAL ENVIRONMENT	ENGLISH	SANTOS, LUCILAINE/0000-0001-9002-3297 REIS, EDUARDA/0000-0002-0524-1300 LEBRON, YURI/0000-0001-6933-8454 AMARAL, MIRIAM/0000-0003-2246-9240 SANTOS, AMANDA/0000-0001-8232-1278		ELSEVIER	ENVIRONMENTAL SCIENCES \& ECOLOGY	53	OCCURRENCE AND RISK ASSESSMENT OF PHARMACEUTICALLY ACTIVE COMPOUNDS IN WATER SUPPLY SYSTEMS IN BRAZIL	ARTICLE	WOS000579371300078	ENVIRONMENTAL SCIENCES	SCIENCE CITATION INDEX EXPANDED (SCI-EXPANDED)	2020	SANTOS, AV (CORRESPONDING AUTHOR), UNIV FED MINAS GERAIS, DEPT SANIT \& ENVIRONM ENGN, POB 1294, BR-31 27090 BELO HORIZONTE, MG, BRAZIL	ISI	UNIV FED MINAS GERAIS;UNIV FED MINAS GERAIS;PONTIFICIA UNIV CATOLICA MINAS GERAIS	6
		SABINO JA;DE SA SALOMAO AL;DE OLIVEIRA O;MUNIZ CUNHA PM;COUTINHO R;MARQUES M	URBANIZED BASIN; MICROPOLLUTANTS; ECOLOGICAL RISK ASSESSMENT; AQUATIC; TOXICOLOGY; ENDOCRINE DISRUPTORS	SALOMAO, ALD (CORRESPONDING AUTHOR), RIO DE JANEIRO STATE UNIV UERJ, DEPT SANIT \& ENVIRONM ENGN, RUA SAO FRANCISCO XAVIER 524,5024E, BR-20550900 RIO DE JANEIRO, RJ, BRAZIL.; SABINO, JULIANA AZEVEDO; DE SA SALOMAO, ANDRE LUIS; DE OLIVEIRA MUNIZ CUNHA, PRISCILA MARIA; COUTINHO, RODRIGO; MARQUES, MARCIA, RIO DE JANEIRO STATE UNIV UERJ, DEPT SANIT \& ENVIRONM ENGN, RUA SAO FRANCISCO XAVIER 524,5024E…	THE JOAO MENDES RIVER - AN IMPORTANT CONTRIBUTOR TO THE PIRATININGA/ITAIPU LAGOON SYSTEM IN RIO DE JANEIRO STATE, BRAZIL - RECEIVES UNTREATED SEWAGE FROM THE POPULATION OCCUPYING THE DRAINAGE BASIN WITH NO PROPER SANITATION INFRASTRUCTURE. THE PRESENT STUDY ASSESSED THE ECOLOGICAL RISK RESULTING FROM THE PRESENCE OF FIVE ORGANIC MICROPOLLUTANTS (17 ALPHA-ETHYNYLESTRADIOL, IBUPROFEN, TRIMETHOPRIM,…	UNIVERSIDADE DO ESTADO DO RIO DE JANEIRO	2025-03-02	10.1007/s10646-020-02304-2	1573-3017	FINANCING AGENCY OF STUDIES AND PROJECT [FINEP 01.14.0081.00]; NATIONAL COUNCIL FOR SCIENTIFIC AND TECHNOLOGICAL DEVELOPMENT [CNPQ 308.335/2017-1]; CARLOS CHAGAS FILHO RESEARCH SUPPORT FOUNDATION [FAPERJ E-26/202.894/2018]	ECOTOXICOLOGY	ECOTOXICOLOGY	ENGLISH	MARQUES, MARCIA/0000-0002-7920-8001 SALOMAO, ANDRE LUIS DE SA/0000-0001-8105-9546 DE OLIVEIRA MUNIZ CUNHA, PRISCILA MARIA/0000-0002-3717-1968		SPRINGER	ENVIRONMENTAL SCIENCES \& ECOLOGY; TOXICOLOGY	16	OCCURRENCE OF ORGANIC MICROPOLLUTANTS IN AN URBANIZED SUB-BASIN AND ECOLOGICAL RISK ASSESSMENT	ARTICLE	WOS000588571700001	ECOLOGY; ENVIRONMENTAL SCIENCES; TOXICOLOGY	SCIENCE CITATION INDEX EXPANDED (SCI-EXPANDED)	2021	SALOMAO, ALD (CORRESPONDING AUTHOR), RIO DE JANEIRO STATE UNIV UERJ, DEPT SANIT \& ENVIRONM ENGN, RUA SAO FRANCISCO XAVIER 524,5024E, BR-20550900 RIO DE JANEIRO, RJ, BRAZIL	ISI	RIO DE JANEIRO STATE UNIV UERJ;PRISCILA MARIA;RIO DE JANEIRO STATE UNIV UERJ	5
		ROVERI V;GUIMARAES LL;TOMA W;CORREIA AT	SUBTROPICAL ZONE; WASTE TREATMENT; OCEAN DISCHARGE; PHARMACEUTICALS; ILLICIT DRUGS; MARINE ECOLOGY; POLLUTION EFFECTS	CORREIA, AT (CORRESPONDING AUTHOR), CTR INTERDISCIPLINAR INVEST MARINHA \& AMBIENTAL C, AVE GEN NORTON DE MATOS S-N, P-4450208 MATOSINHOS, PORTUGAL.; CORREIA, AT (CORRESPONDING AUTHOR), UNIV FERNANDO PESSOA UFP, FAC CIENCIAS SAUDE FCS, RUA CARLOS DA MAIA 296, P-4200150 PORTO, PORTUGAL.; CORREIA, AT (CORRESPONDING AUTHOR), UNIV PORTO, INST CIENCIAS BIOMED ABEL SALAZAR ICBAS, RUA JORGE VITERBO FERR…	THE AIM OF THIS STUDY WAS TO SCREEN AND QUANTIFY 23 PHARMACEUTICAL COMPOUNDS (INCLUDING ILLICIT DRUGS), AT TWO SAMPLING POINTS NEAR THE DIFFUSERS OF THE GUARUJA SUBMARINE OUTFALL, STATE OF SAO PAULO, BRAZIL. SAMPLES WERE COLLECTED IN TRIPLICATE DURING THE HIGH (JANUARY 2018) AND LOW (APRIL 2018) SEASONS AT TWO DIFFERENT WATER COLUMN DEPTHS (SURFACE AND BOTTOM). A TOTAL OF 10 COMPOUNDS WERE DETECT…	UNIVERSIDADE DO PORTO; UNIVERSIDADE SANTA CECILIA; UNIVERSIDADE DO PORTO	2025-03-02	10.1007/s11356-020-11320-y	1614-7499	FCT - FOUNDATION FOR SCIENCE AND TECHNOLOGY [UIDB/04423/2020, UIDP/04423/2020]	ENVIRON. SCI. POLLUT. RES.	ENVIRONMENTAL SCIENCE AND POLLUTION RESEARCH	ENGLISH	ROVERI, VINICIUS/0000-0001-7812-8467 CORREIA, ALBERTO/0000-0002-2831-025X		SPRINGER HEIDELBERG	ENVIRONMENTAL SCIENCES \& ECOLOGY	19	OCCURRENCE AND RISK ASSESSMENT OF PHARMACEUTICALS AND COCAINE AROUND THE COASTAL SUBMARINE SEWAGE OUTFALL IN GUARUJA, SAO PAULO STATE, BRAZIL	ARTICLE	WOS000585013000006	ENVIRONMENTAL SCIENCES	SCIENCE CITATION INDEX EXPANDED (SCI-EXPANDED)	2021	CORREIA, AT (CORRESPONDING AUTHOR), CTR INTERDISCIPLINAR INVEST MARINHA \& AMBIENTAL C, AVE GEN NORTON DE MATOS S-N, P-4450208 MATOSINHOS, PORTUGAL	ISI	CTR INTERDISCIPLINAR INVEST MARINHA AND AMBIENTAL C;UNIV FERNANDO PESSOA UFP;UNIV PORTO;UNIV FERNANDO PESSOA UFP;UNIV METROPOLITANA SANTOS UNIMES;CTR INTERDISCIPLINAR INVEST MARINHA AND AMBIENTAL C;UNIV SANTA CECILIA UNISANTA;UNIV FERNANDO PESSOA UFP;UNIV PORTO	5
		CACUA-ORTIZ SM;AGUIRRE NJ;PENUELA GA	BIOACCUMULATION; CARBAMAZEPINE; METHYL PARABEN; STRIPED CATFISH	CACUA-ORTIZ, SM (CORRESPONDING AUTHOR), UNIV ANTIOQUIA, UNIV RES HEADQUARTERS SIU, ENVIRONM SCH, GDCON GRP,FAC ENGN, CALLE 70 52 21, MEDELLIN 050010, COLOMBIA.; CACUA-ORTIZ, SYLVIA M.; PENUELA, GUSTAVO A., UNIV ANTIOQUIA, UNIV RES HEADQUARTERS SIU, ENVIRONM SCH, GDCON GRP,FAC ENGN, CALLE 70 52 21, MEDELLIN 050010, COLOMBIA.; AGUIRRE, NESTOR J., UNIV ANTIOQUIA, ENVIRONM SCH, GRP GEOLIMNA, FAC ENGN…	BETWEEN 2017 AND 2019, SAMPLINGS WERE CARRIED OUT IN THE SAN JORGE, CAUCA AND MAGDALENA RIVER BASINS IN COLOMBIA, TO DETERMINE THE PRESENCE OF METHYL PARABEN AND CARBAMAZEPINE IN WATER AND PSEUDOPLATYSTOMA MAGDALENIATUM. FOR THE ANALYSIS OF THE SAMPLES, A VALIDATION OF THE ANALYTICAL METHOD WAS PERFORMED, FOLLOWING THE EPA METHOD 1694 (PHARMACEUTICAL AND PERSONAL CARE PRODUCTS IN WATER), WITH SLI…	UNIVERSIDAD DE ANTIOQUIA; UNIVERSIDAD DE ANTIOQUIA	2025-03-02	10.1007/s00128-020-03028-z	1432-0800	COLCIENCIAS [659-2014]	BULL. ENVIRON. CONTAM. TOXICOL.	BULLETIN OF ENVIRONMENTAL CONTAMINATION AND TOXICOLOGY	ENGLISH			SPRINGER	ENVIRONMENTAL SCIENCES \& ECOLOGY; TOXICOLOGY	6	METHYL PARABEN AND CARBAMAZEPINE IN WATER AND STRIPED CATFISH (<I>PSEUDOPLATYSTOMA MAGDALENIATUM</I>) IN THE CAUCA AND MAGDALENA RIVERS	ARTICLE	WOS000582361200001	ENVIRONMENTAL SCIENCES; TOXICOLOGY	SCIENCE CITATION INDEX EXPANDED (SCI-EXPANDED)	2020	CACUA-ORTIZ, SM (CORRESPONDING AUTHOR), UNIV ANTIOQUIA, UNIV RES HEADQUARTERS SIU, ENVIRONM SCH, GDCON GRP,FAC ENGN, CALLE 70 52 21, MEDELLIN 050010, COLOMBIA	ISI	UNIV ANTIOQUIA;UNIV ANTIOQUIA;UNIV ANTIOQUIA	6
		PEREZ DJ;OKADA E;ITURBURU FG;DE GERONIMO E;CANTON G;APARICIO VC;COSTA JL;MENONE ML	PHARMACEUTICALS; IONOPHORE; AQUATIC BIOTA; SURFACE WATER; ECOLOGICAL; RISK ASSESSMENT; CATTLE SLAUGHTERHOUSE; RISK QUOTIENTS; GROWTH PROMOTERS	OKADA, E (CORRESPONDING AUTHOR), INTA CTR REG BUENOS AIRES SUR, ESTN EXPT AGR BALCARCE, ROUTE 226 KM 73-5, RA-7620 BALCARCE, ARGENTINA.; PEREZ, DEBORA JESABEL; DE GERONIMO, EDUARDO; APARICIO, VIRGINIA CAROLINA, CONSEJO NACL INVEST CIENT \& TECN, CONSEJO NACL INVEST CIENT \& TECN, GODOY CRUZ 2290,C1425FQB, BUENOS AIRES, DF, ARGENTINA.; PEREZ, DEBORA JESABEL; OKADA, ELENA; DE GERONIMO, EDUARDO; CAN…	MONENSIN IS AN IONOPHORE ANTIBIOTIC USED AS A FEED ADDITIVE AND GROWTH PROMOTER IN CATTLE PRODUCTION WORLDWIDE. THE OCCURRENCE OF MONENSIN IN AQUATIC SURFICIAL ECOSYSTEMS IS OF CONCERN DUE TO ITS POSSIBLE DETRIMENTAL EFFECTS ON HUMAN HEALTH AND NATIVE BIOTA. ARGENTINA IS ONE OF THE MOST IMPORTANT CATTLE BEEF PRODUCERS WORLDWIDE; HOWEVER, THERE IS LITTLE KNOWLEDGE ON THE ENVIRONMENTAL OCCURRENCE O…	CONSEJO NACIONAL DE INVESTIGACIONES CIENTIFICAS Y TECNICAS (CONICET); CONSEJO NACIONAL DE INVESTIGACIONES CIENTIFICAS Y TECNICAS (CONICET); NATIONAL UNIVERSITY OF MAR DEL PLATA	2025-03-02	10.1007/s11356-020-11009-2	1614-7499	FONDO PARA LA INVESTIGACION CIENTIFICA Y TECNOLOGICA (FONCYT) ARGENTINA [PICT 2014-1460]; FONCYT [PICT 2016-0576, PICT 2014-1462]; INSTITUTO NACIONAL DE TECNOLOGIA AGROPECUARIA (INTA) PNSUELO [INTA PD I039, INTA PD I518]	ENVIRON. SCI. POLLUT. RES.	ENVIRONMENTAL SCIENCE AND POLLUTION RESEARCH	ENGLISH	COSTA, JOSE/0000-0002-5929-9989 CANTON, GERMAN/0000-0003-3494-8193 DE GERONIMO, EDUARDO/0000-0003-4354-6735 APARICIO, VIRGINIA/0000-0001-8139-1354		SPRINGER HEIDELBERG	ENVIRONMENTAL SCIENCES \& ECOLOGY	8	MONENSIN OCCURRENCE IN SURFACE WATER AND ITS IMPACT ON AQUATIC BIOTA IN A STREAM OF THE SOUTHEAST PAMPAS, ARGENTINA	ARTICLE	WOS000578015600004	ENVIRONMENTAL SCIENCES	SCIENCE CITATION INDEX EXPANDED (SCI-EXPANDED)	2021	OKADA, E (CORRESPONDING AUTHOR), INTA CTR REG BUENOS AIRES SUR, ESTN EXPT AGR BALCARCE, ROUTE 226 KM 73-5, RA-7620 BALCARCE, ARGENTINA	ISI	INTA CTR REG BUENOS AIRES SUR;ARGENTINA.;INTA CTR REG BUENOS AIRES SUR;UNIV NACL MAR DEL PLATA	5
		MARTINS MF;COSTA PG;BIANCHINI A	ELASMOBRANCH; EMERGING CONTAMINANTS; POLLUTION; POLYCYCLIC AROMATIC; HYDROCARBONS; SOUTHWEST ATLANTIC	MARTINS, MF (CORRESPONDING AUTHOR), UNIV FED RIO GRANDE FURG, INST CIENCIAS BIOL, PROGRAMA POSGRAD CIENCIAS FISIOL, AV ITALIA,KM 8, BR-96203900 RIO GRANDE, BRAZIL.; MARTINS, MARIANA F.; COSTA, PATRICIA G., UNIV FED RIO GRANDE FURG, INST CIENCIAS BIOL, PROGRAMA POSGRAD CIENCIAS FISIOL, AV ITALIA,KM 8, BR-96203900 RIO GRANDE, BRAZIL.; BIANCHINI, ADALTO, UNIV FED RIO GRANDE FURG, INST CIENCIAS BIOL,…	ELASMOBRANCHS ARE PARTICULARLY PRONE TO ACCUMULATING CONTAMINANTS DUE TO THEIR LIFE HISTORY PATTERNS AND RELATIVELY HIGH TROPHIC POSITION. HOWEVER, SEVERAL COMPOUNDS, ESPECIALLY CONTAMINANTS OF EMERGING CONCERN, HAVE STILL NOT BEEN WELL STUDIED IN THIS GROUP. HERE, WE AIMED TO DETERMINE THE OCCURRENCE AND CONCENTRATIONS OF SEVERAL INORGANIC AND ORGANIC CONTAMINANTS IN DIFFERENT TISSUES OF THE BRA…	UNIVERSIDADE FEDERAL DO RIO GRANDE; UNIVERSIDADE FEDERAL DO RIO GRANDE	2025-03-02	10.1016/j.envpol.2020.114923	1873-6424	COORDENACAO DE APERFEICOAMENTO DE PESSOAL DE NIVEL SUPERIOR E BRASIL (CAPES) [001]; SAVE OUR SEAS FOUNDATION [SOSF 422]; BRAZILIAN CONSELHO NACIONAL DE DESENVOLVIMENTO CIENTIFICO E TECNOLOGICO (CNPQ) [307647/20161]	ENVIRON. POLLUT.	ENVIRONMENTAL POLLUTION	ENGLISH	BIANCHINI, ADALTO/0000-0002-7627-7650 MARTINS, MARIANA/0000-0002-5835-3023 GOMES COSTA, PATRICIA/0000-0002-2520-6369		ELSEVIER SCI LTD	ENVIRONMENTAL SCIENCES \& ECOLOGY	23	CONTAMINANT SCREENING AND TISSUE DISTRIBUTION IN THE CRITICALLY ENDANGERED BRAZILIAN GUITARFISH <I>PSEUDOBATOS HORKELII</I>	ARTICLE	WOS000564561100013	ENVIRONMENTAL SCIENCES	SCIENCE CITATION INDEX EXPANDED (SCI-EXPANDED)	2020	MARTINS, MF (CORRESPONDING AUTHOR), UNIV FED RIO GRANDE FURG, INST CIENCIAS BIOL, PROGRAMA POSGRAD CIENCIAS FISIOL, AV ITALIA,KM 8, BR-96203900 RIO GRANDE, BRAZIL	ISI	UNIV FED RIO GRANDE FURG;UNIV FED RIO GRANDE FURG;UNIV FED RIO GRANDE FURG	6
		SILVA CHAVES MJ;BARBOSA SC;MALINOWSKI MM;VOLPATO D;CASTRO IB;RODRIGUES DOS SANTOS FRANCO TC;PRIMEL E;GILBERTO G	EMERGING CONTAMINANTS; PPCPS; ENVIRONMENTAL CONTAMINATION; PROTECTED; AREA; RAMSAR SITE; POLLUTION	PRIMEL, EG (CORRESPONDING AUTHOR), UNIV FED RIO GRANDE, ESCOLA QUIM \& ALIMENTOS, RIO GRANDE, RS, BRAZIL.; SILVA CHAVES, MARISA DE JESUS; BARBOSA, SERGIANE CALDAS; MALINOWSKI, MAIARA DE MELO; VOLPATO, DUANE; PRIMEL, EDNEI GILBERTO, UNIV FED RIO GRANDE, LAB ANAL COMPOSTOS ORGAN \& METAIS LACOM, ESCOLA QUIM \& ALIMENTOS, POSTGRAD PROGRAM TECHNOL \& ENVIRONM CHEM, AV ITALIA,KM 8, BR-96201900 RIO GRA…	DESPITE THE FACT THAT THE OCCURRENCE OF EMERGING CONTAMINANTS IN THE ENVIRONMENT HAS BECOME FREQUENT IN RECENT DECADES, THE SEASONAL DYNAMICS OF CONTAMINANTS IN DIFFERENT ENVIRONMENTAL COMPARTMENTS ARE LITTLE STUDIED IN PROTECTED AREAS INFLUENCED BY EFFLUENT DISCHARGES. IN THIS STUDY, THE SEASONAL AND SPATIAL OCCURRENCE OF 33 PHARMACEUTICALS AND PERSONAL CARE PRODUCTS (PPCPS) WAS INVESTIGATED IN …	UNIVERSIDADE FEDERAL DO RIO GRANDE; UNIVERSIDADE FEDERAL DE SAO PAULO (UNIFESP); UNIVERSIDADE FEDERAL DO MARANHAO	2025-03-02	10.1016/j.scitotenv.2020.139374	1879-1026	FAPERGS; CAPES [001]; CNPQ [DT 311694/2016-0, 405802/2016-1]; FINEP; I.B. CASTRO [PQ 306486/2015-6]	SCI. TOTAL ENVIRON.	SCIENCE OF THE TOTAL ENVIRONMENT	ENGLISH	PRIMEL, EDNEI GILBERTO PRIMEL; PRIMEL, EDNEI; GILBERTOPRIMEL; EDNEI G.PRIMEL; GPRIMEL, E; G.PRIME; EDNEI G./0000-0002-8147-232X CASTRO, ITALO/0000-0001-8303-5150 SILVA CHAVES, MARISA DE JESUS/0000-0003-4614-3114 HELENA DE MELO MALINOWSKI, MAIARA/0000-0003-4143-9194		ELSEVIER	ENVIRONMENTAL SCIENCES \& ECOLOGY	80	PHARMACEUTICALS AND PERSONAL CARE PRODUCTS IN A BRAZILIAN WETLAND OF INTERNATIONAL IMPORTANCE: OCCURRENCE AND ENVIRONMENTAL RISK ASSESSMENT	ARTICLE	WOS000540256200010	ENVIRONMENTAL SCIENCES	SCIENCE CITATION INDEX EXPANDED (SCI-EXPANDED)	2020	PRIMEL, EG (CORRESPONDING AUTHOR), UNIV FED RIO GRANDE, ESCOLA QUIM \& ALIMENTOS, RIO GRANDE, RS, BRAZIL	ISI	UNIV FED RIO GRANDE;UNIV FED RIO GRANDE;UNIV FED SAO PAULO;UNIV FED MARANHAO	6
		ZOUMPOULI GA;SOUZA FS;PETRIE B;FERIS LA;KASPRZYK-HORDERN B;WENK J		WENK, J (CORRESPONDING AUTHOR), UNIV BATH, DEPT CHEM ENGN, BATH BA2 7AY, AVON, ENGLAND.; WENK, J (CORRESPONDING AUTHOR), UNIV BATH, WATER INNOVAT \& RES CTR WIRC, BATH BA2 7AY, AVON, ENGLAND.; ZOUMPOULI, GARYFALIA A., UNIV BATH, CTR DOCTORAL TRAINING, CTR SUSTAINABLE CHEM TECHNOL, BATH BA2 7AY, AVON, ENGLAND.; ZOUMPOULI, GARYFALIA A.; SOUZA, FERNANDA SIQUEIRA; WENK, JANNIS, UNIV BATH, DEPT CHEM E…	THE OZONATION OF 90 CHEMICALLY DIVERSE ORGANIC MICROPOLLUTANTS (OMPS) INCLUDING FOUR CLASSES OF ILLICIT DRUGS AND THEIR METABOLITES WAS STUDIED IN PURE BUFFERED WATER, TAP WATER AND WASTEWATER EFFLUENT AT THREE SPECIFIC OZONE DOSES AND THREE PH LEVELS. THE SECOND ORDER RATE CONSTANTS FOR THE REACTION OF 40 OMPS WITH OZONE WERE KNOWN AND SPAN ACROSS 8 ORDERS OF MAGNITUDE, FROM BELOW 1 M(-1)S(-1)TO…	UNIVERSITY OF BATH; UNIVERSITY OF BATH; UNIVERSITY OF BATH; UNIVERSIDADE FEDERAL DO RIO GRANDE DO SUL; CENTRO UNIVERSITARIO LA SALLE; UNIVERSITY OF BATH; ROBERT GORDON UNIVERSITY	2025-03-02	10.1039/d0ew00260g	2053-1419	PDSE/CAPES SANDWICH PHD PROGRAM [PDSE 99999.006445/2015-02]; UNIVERSITY OF BATH'S EPSRC IMPACT ACCELERATION ACCOUNT [EP/K503897/1, ZR-Z0248]; UNIVERSITY OF BATH RESEARCH SCHOLARSHIP; EPSRC [EP/L016354/1]; ROYAL SOCIETY EQUIPMENT GRANT [RG2016-150544]; WESSEX WATER	ENVIRON. SCI.-WAT. RES. TECHNOL.	ENVIRONMENTAL SCIENCE-WATER RESEARCH \& TECHNOLOGY	ENGLISH	WENK, JANNIS/0000-0001-9182-0407 ZOUMPOULI, GARYFALIA/0000-0001-5501-2656 PETRIE, BRUCE/0000-0002-8697-4601 SIQUEIRA SOUZA, FERNANDA/0000-0001-5262-2934 KASPRZYK-HORDERN, BARBARA/0000-0002-6809-2875		ROYAL SOC CHEMISTRY	ENGINEERING; ENVIRONMENTAL SCIENCES \& ECOLOGY; WATER RESOURCES	35	SIMULTANEOUS OZONATION OF 90 ORGANIC MICROPOLLUTANTS INCLUDING ILLICIT DRUGS AND THEIR METABOLITES IN DIFFERENT WATER MATRICES	ARTICLE	WOS000562926300016	ENGINEERING, ENVIRONMENTAL; ENVIRONMENTAL SCIENCES; WATER RESOURCES	SCIENCE CITATION INDEX EXPANDED (SCI-EXPANDED)	2020	WENK, J (CORRESPONDING AUTHOR), UNIV BATH, DEPT CHEM ENGN, BATH BA2 7AY, AVON, ENGLAND	ISI	UNIV BATH;UNIV BATH;UNIV BATH;UNIV BATH;UNIV BATH;UNIV FED RIO GRANDE DO SUL;LA SALLE UNIV;UNIV BATH;ROBERT GORDON UNIV	6
		ROVERI V;GUIMARAES LL;TOMA W;CORREIA AT	NON-POINT SOURCE POLLUTION; DOMESTIC SEWAGE; PHARMACEUTICALS; ILLICIT; DRUGS; RISK ASSESSMENT	CORREIA, AT (CORRESPONDING AUTHOR), CTR INTERDISCIPLINAR INVEST MARINHA \& AMBIENTAL C, AVE GEN NORTON MATOS S-N, P-4450208 MATOSINHOS, PORTUGAL.; CORREIA, AT (CORRESPONDING AUTHOR), UNIV FERNANDO PESSOA FCS UFP, FAC CIENCIAS SAUDE, RUA CARLOS MAIA 296, P-4200150 PORTO, PORTUGAL.; ROVERI, VINICIUS, UNIV FERNANDO PESSOA FCT UFP, FAC CIENCIA \& TECNOL, PRACA 9 ABRIL, P-4249004 PORTO, PORTUGAL.; ROV…	THE OCCURRENCE OF PHARMACEUTICALS AND ILLICIT DRUGS IN WATER RESOURCES IS WIDELY DOCUMENTED IN EUROPE, NORTH AMERICA AND ASIA. HOWEVER, IN SOUTH AMERICA, THESE STUDIES ARE STILL INCIPIENT. THE OBJECTIVE OF THIS STUDY WAS TO SCREEN AND IDENTIFY THE PRESENCE OF PHARMACEUTICALS OF VARIOUS THERAPEUTIC CLASSES, INCLUDING ILLICIT DRUGS SUCH AS COCAINE AND ITS METABOLITE BENZOYLECGONINE, IN URBAN DRAINA…	UNIVERSIDADE DO PORTO; UNIVERSIDADE SANTA CECILIA	2025-03-02	10.1007/s11356-020-10316-y	1614-7499	PULSAR PICTURES LTDA, SAO PAULO, BRAZIL, [27918]; FCT - FOUNDATION FOR SCIENCE AND TECHNOLOGY [UIDB/04423/2020, UIDP/04423/2020]	ENVIRON. SCI. POLLUT. RES.	ENVIRONMENTAL SCIENCE AND POLLUTION RESEARCH	ENGLISH	CORREIA, ALBERTO/0000-0002-2831-025X ROVERI, VINICIUS/0000-0001-7812-8467		SPRINGER HEIDELBERG	ENVIRONMENTAL SCIENCES \& ECOLOGY	39	OCCURRENCE AND ECOLOGICAL RISK ASSESSMENT OF PHARMACEUTICALS AND COCAINE IN A BEACH AREA OF GUARUJA, SAO PAULO STATE, BRAZIL, UNDER THE INFLUENCE OF URBAN SURFACE RUNOFF	ARTICLE	WOS000558147800005	ENVIRONMENTAL SCIENCES	SCIENCE CITATION INDEX EXPANDED (SCI-EXPANDED)	2020	CORREIA, AT (CORRESPONDING AUTHOR), CTR INTERDISCIPLINAR INVEST MARINHA \& AMBIENTAL C, AVE GEN NORTON MATOS S-N, P-4450208 MATOSINHOS, PORTUGAL	ISI	CTR INTERDISCIPLINAR INVEST MARINHA AND AMBIENTAL C;UNIV FERNANDO PESSOA FCS UFP;UNIV FERNANDO PESSOA FCT UFP;UNIV METROPOLITANA SANTOS UNIMES;CTR INTERDISCIPLINAR INVEST MARINHA AND AMBIENTAL C;UNIV SANTA CECILIA UNISANTA;UNIV FERNANDO PESSOA FCS UFP	6
		PIVETTA RC;RODRIGUES-SILVA C;RIBEIRO A;ROGERIO R;RATH S	PHARMACEUTICAL RESIDUES; PSYCHOTROPIC; ONLINE SPE-UHPLC-MS/MS; WATER; WASTEWATER	RODRIGUES-SILVA, C; RATH, S (CORRESPONDING AUTHOR), UNIV ESTADUAL CAMPINAS, DEPT ANALYT CHEM, INST CHEM, POB 6154, BR-13084971 CAMPINAS, SP, BRAZIL.; PIVETTA, RHANNANDA COPETTI; RODRIGUES-SILVA, CAIO; RIBEIRO, ALYSON ROGERIO; RATH, SUSANNE, UNIV ESTADUAL CAMPINAS, DEPT ANALYT CHEM, INST CHEM, POB 6154, BR-13084971 CAMPINAS, SP, BRAZIL.	ACCORDING TO THE WORLD HEALTH ORGANIZATION, >360 MILLION PEOPLE WORLDWIDE SUFFER FROM MENTAL DISEASES SUCH AS DEPRESSION, ANXIETY, OR BIPOLAR DISORDER, FOR WHICH PSYCHOTROPIC DRUGS ARE FREQUENTLY PRESCRIBED. DESPITE BEING HIGHLY METABOLIZED IN THE HUMAN ORGANISM, NON-METABOLIZED PORTIONS OF THESE DRUGS ARE EXCRETED, SUBSEQUENTLY REACHING WASTEWATER TREATMENT PLANTS (WWTPS), WHERE THEY MAY BE INCO…	UNIVERSIDADE ESTADUAL DE CAMPINAS	2025-03-02	10.1016/j.scitotenv.2020.138661	1879-1026	BRAZILIAN PUBLIC AGENCY THE SAO PAULO RESEARCH FOUNDATION - FAPESP, BRAZIL [2018/03571-2]; BRAZILIAN PUBLIC AGENCY NATIONAL COUNCIL FOR SCIENTIFIC AND TECHNOLOGICAL DEVELOPMENT (CNPQ) [301737/2017-7, 465768/2014-8]; CNPQ [154061/2018-2]; FAPESP [2018/09697-8]; BRAZILIAN PUBLIC AGENCIES THE SAO PAULO RESEARCH FOUNDATION - FAPESP, BRAZIL (INCTAA-FAPESP) [2014/50951-4]; FUNDACAO DE AMPARO A PESQUISA…	SCI. TOTAL ENVIRON.	SCIENCE OF THE TOTAL ENVIRONMENT	ENGLISH	RATH, SUSANNE/0000-0002-2838-4566 RIBEIRO, ALYSON ROGERIO/0000-0002-9350-9003 SILVA, CAIO/0000-0002-3367-7144		ELSEVIER	ENVIRONMENTAL SCIENCES \& ECOLOGY	82	TRACKING THE OCCURRENCE OF PSYCHOTROPIC PHARMACEUTICALS IN BRAZILIAN WASTEWATER TREATMENT PLANTS AND SURFACE WATER, WITH ASSESSMENT OF ENVIRONMENTAL RISKS	ARTICLE	WOS000537409800002	ENVIRONMENTAL SCIENCES	SCIENCE CITATION INDEX EXPANDED (SCI-EXPANDED)	2020	RODRIGUES-SILVA, C; RATH, S (CORRESPONDING AUTHOR), UNIV ESTADUAL CAMPINAS, DEPT ANALYT CHEM, INST CHEM, POB 6154, BR-13084971 CAMPINAS, SP, BRAZIL	ISI	UNIV ESTADUAL CAMPINAS;UNIV ESTADUAL CAMPINAS	6
		DINIZ V;REYES GM;RATH S;CUNHA D;G. F. GF	LEFT-TO-RIGHT MARKCHLOROPHYCEAE; ECOTOXICOLOGICAL ASSAYS; EMERGING; CONTAMINANTS; PHARMACEUTICALLY ACTIVE COMPOUNDS	CUNHA, DGF (CORRESPONDING AUTHOR), UNIV SAO PAULO, DEPT HIDRAUL \& SANEAMENTO, ESCOLA ENGN SAO CARLOS, AVE TRAB SAO CARLENSE,400 PARQUE ARNOLD SCHIMIDT, BR-13566590 SAO CARLOS, SP, BRAZIL.; DINIZ, VINICIUS; CUNHA, DAVI G. F., UNIV SAO PAULO, DEPT HIDRAUL \& SANEAMENTO, ESCOLA ENGN SAO CARLOS, AVE TRAB SAO CARLENSE,400 PARQUE ARNOLD SCHIMIDT, BR-13566590 SAO CARLOS, SP, BRAZIL.; REYES, GABRIELA M.…	PHARMACEUTICALLY ACTIVE COMPOUNDS (PHACS) ARE EMERGING CONTAMINANTS THAT HAVE BEEN WIDELY DETECTED IN WATER BODIES IN THE LAST DECADES, WITH ECOLOGICAL EFFECTS TOWARD AQUATIC BIOTA THAT HAVE NOT BEEN FULLY ELUCIDATED. MOST STUDIES CONCERNING THEIR TOXICITY TO MICROALGAE HAVE ONLY CONSIDERED SHORT-TERM INDIVIDUAL PHAC EXPOSURE, RATHER THAN COMBINED EXPOSURE TO SEVERAL COMPOUNDS FOR LONGER TIME PER…	UNIVERSIDADE DE SAO PAULO; UNIVERSIDADE ESTADUAL DE CAMPINAS	2025-03-02	10.1002/iroh.201902024	1522-2632	CONSELHO NACIONAL DE DESENVOLVIMENTO CIENTIFICO E TECNOLOGICO [131091/2018-2, 300899/2016-5]; FUNDACAO DE AMPARO A PESQUISA DO ESTADO DE SAO PAULO [2018/03571-2]	INT. REV. HYDROBIOL.	INTERNATIONAL REVIEW OF HYDROBIOLOGY	ENGLISH	DINIZ, VINICIUS/0000-0002-2108-7702 RATH, GABRIELA/0000-0003-0335-4771 GASPARINI FERNANDES CUNHA, DAVI/0000-0003-1876-3623		WILEY	MARINE \& FRESHWATER BIOLOGY	8	CAFFEINE REDUCES THE TOXICITY OF ALBENDAZOLE AND CARBAMAZEPINE TO THE MICROALGAE<I>RAPHIDOCELIS SUBCAPITATA</I>(SPHAEROPLEALES, CHLOROPHYTA)	ARTICLE	WOS000544703600001	MARINE \& FRESHWATER BIOLOGY	SCIENCE CITATION INDEX EXPANDED (SCI-EXPANDED)	2020	CUNHA, DGF (CORRESPONDING AUTHOR), UNIV SAO PAULO, DEPT HIDRAUL \& SANEAMENTO, ESCOLA ENGN SAO CARLOS, AVE TRAB SAO CARLENSE,400 PARQUE ARNOLD SCHIMIDT, BR-13566590 SAO CARLOS, SP, BRAZIL	ISI	UNIV SAO PAULO;UNIV SAO PAULO;UNIV ESTADUAL CAMPINAS	6
		CUNHA DL;MUYLAERT S;NASCIMENTO MTL;FELIX LC;GOMES G;BILA DM;FONSECA;ESTEFAN M. EM	ENDOCRINE DISRUPTORS; WATER QUALITY; YEAST OESTROGEN SCREEN	CUNHA, DL (CORRESPONDING AUTHOR), FLUMINENSE FED UNIV, INST GEOSCI, AVE MILTON TAVARES DE SOUZA S-N, BR-24210340 NITEROI, RJ, BRAZIL.; CUNHA, DANIELI L.; NASCIMENTO, MARILIA T. L.; FONSECA, ESTEFAN M., FLUMINENSE FED UNIV, INST GEOSCI, AVE MILTON TAVARES DE SOUZA S-N, BR-24210340 NITEROI, RJ, BRAZIL.; MUYLAERT, SAMUEL, STATE INST ENVIRONM, AVE VENEZUELA 110, BR-20081312 RIO DE JANEIRO, RJ, BRAZIL…	THERE IS INCREASING CONCERN IN THE SCIENTIFIC COMMUNITY REGARDING EMERGING CONTAMINANTS IN AQUATIC MATRICES BECAUSE OF THE POTENTIAL EFFECTS OF THESE CONTAMINANTS ON AQUATIC BIOTA. IN RECENT DECADES, THE ITAIPU PIRATININGA LAGOON SYSTEM HAS SUFFERED A SERIES OF ENVIRONMENTAL IMPACTS, AMONG WHICH WATER POLLUTION STANDS OUT. IN THIS CONTEXT, THE AIM OF THIS STUDY WAS TO ANALYSE THE OCCURRENCE OF PH…	UNIVERSIDADE FEDERAL FLUMINENSE; UNIVERSIDADE DO ESTADO DO RIO DE JANEIRO	2025-03-02	10.1071/MF19391	1448-6059	COORDINATION FOR THE IMPROVEMENT OF HIGHER EDUCATION PERSONNEL (CAPES) [001]	MAR. FRESHW. RES.	MARINE AND FRESHWATER RESEARCH	ENGLISH	GOMES, GISELLE/0000-0001-7067-8739 FELIX, LOUISE DA CRUZ/0000-0002-3497-8598		CSIRO PUBLISHING	FISHERIES; MARINE \& FRESHWATER BIOLOGY; OCEANOGRAPHY	11	OCCURRENCE OF EMERGING CONTAMINANTS AND ANALYSIS OF OESTROGENIC ACTIVITY IN THE WATER AND SEDIMENTS FROM TWO COASTAL LAGOONS IN SOUTH-EASTERN BRAZIL	ARTICLE	WOS000548657300001	FISHERIES; LIMNOLOGY; MARINE \& FRESHWATER BIOLOGY; OCEANOGRAPHY	SCIENCE CITATION INDEX EXPANDED (SCI-EXPANDED)	2021	CUNHA, DL (CORRESPONDING AUTHOR), FLUMINENSE FED UNIV, INST GEOSCI, AVE MILTON TAVARES DE SOUZA S-N, BR-24210340 NITEROI, RJ, BRAZIL	ISI	FLUMINENSE FED UNIV;NASCIMENTO;FLUMINENSE FED UNIV;STATE INST ENVIRONM;UNIV ESTADO RIO DE JANEIRO	5
		REICHERT G;MIZUKAWA A;ANTONELLI J;BREHM GOULART FA;FILIPPE TC;RODRIGUES DE AZEVEDO JC	HAZARD QUOTIENT; PERSONAL CARE PRODUCTS; PHARMACEUTICALS; EMERGING; CONTAMINANTS; POLLUTION INDEX	REICHERT, G (CORRESPONDING AUTHOR), UNIV FED PARANA, DEPT HYDRAUL \& SANITAT, AV CORONEL FRANCISCO HERACLITO DOS SANTOS 210, BR-81531980 CURITIBA, PARANA, BRAZIL.; REICHERT, G (CORRESPONDING AUTHOR), MINIST EDUC BRAZIL, CAPES FDN, BR-70040020 BRASILIA, DF, BRAZIL.; REICHERT, GABRIELA; MIZUKAWA, ALINNE; ANTONELLI, JHONATAS; RODRIGUES DE AZEVEDO, JULIO CESAR, UNIV FED PARANA, DEPT HYDRAUL \& SANITA…	PARABENS, TRICLOSAN, AND LIPID REGULATORS ARE FREQUENTLY USED IN PHARMACEUTICALS, PERSONAL CARE, HYGIENE, FOOD, AND OTHER PRODUCTS. THE FINAL DESTINATION OF THESE COMPOUNDS FREQUENTLY IS DOMESTIC SEWAGE. IN MANY CASES, COLLECTION AND TREATMENT SYSTEMS ARE NOT COMPLETELY EFFICIENT, AND THESE COMPOUNDS REACH THE ENVIRONMENT. HOWEVER, MANY OF THESE SUBSTANCES ARE TOXIC, AND THEIR PRESENCE POSES RISK…	UNIVERSIDADE FEDERAL DO PARANA; COORDENACAO DE APERFEICOAMENTO DE PESSOAL DE NIVEL SUPERIOR (CAPES); UNIVERSIDADE TECNOLOGICA FEDERAL DO PARANA	2025-03-02	10.1007/s11270-020-04508-y	1573-2932	COORDENACAO DE APERFEICOAMENTO DE PESSOAL DE NIVEL SUPERIOR BRASIL (CAPES) [001]; BRAZILIAN NATIONAL COUNCIL FOR SCIENTIFIC AND TECHNOLOGICAL DEVELOPMENT (CNPQ) [302736/2016-6, 28/2018, 407157/2018-2]	WATER AIR SOIL POLLUT.	WATER AIR AND SOIL POLLUTION	ENGLISH	AZEVEDO, JULIO CESAR/0000-0001-5358-0713 REICHERT, GABRIELA/0000-0003-0992-3170		SPRINGER INTERNATIONAL PUBLISHING AG	ENVIRONMENTAL SCIENCES \& ECOLOGY; METEOROLOGY \& ATMOSPHERIC SCIENCES; WATER RESOURCES	28	DETERMINATION OF PARABENS, TRICLOSAN, AND LIPID REGULATORS IN A SUBTROPICAL URBAN RIVER: EFFECTS OF URBAN OCCUPATION	ARTICLE	WOS000520979600001	ENVIRONMENTAL SCIENCES; METEOROLOGY \& ATMOSPHERIC SCIENCES; WATER RESOURCES	SCIENCE CITATION INDEX EXPANDED (SCI-EXPANDED)	2020	REICHERT, G (CORRESPONDING AUTHOR), UNIV FED PARANA, DEPT HYDRAUL \& SANITAT, AV CORONEL FRANCISCO HERACLITO DOS SANTOS 210, BR-81531980 CURITIBA, PARANA, BRAZIL	ISI	UNIV FED PARANA;G (CORRESPONDING AUTHOR);UNIV FED PARANA;CAPES FDN;FED TECHNOL UNIV PARANA	6
		BECKER RW;IBANEZ M;LUMBAQUE EC;WILDE ML;DA ROSA TF;HERNANDEZ F;SIRTORI C	PHARMACEUTICAL METABOLITES; HOSPITAL WASTEWATER; SUSPECT SCREENING; HIGH; RESOLUTION MASS SPECTROMETRY; QSAR	SIRTORI, C (CORRESPONDING AUTHOR), UNIV FED RIO GRANDE DO SUL, INST QUIM, AV BENTO GONCALVES 9500, PORTO ALEGRE, RS, BRAZIL.; BECKER, RAQUEL WIELENS; LUMBAQUE, ELISABETH CUERVO; WILDE, MARCELO LUIS; SIRTORI, CARLA, UNIV FED RIO GRANDE DO SUL, INST QUIM, AV BENTO GONCALVES 9500, PORTO ALEGRE, RS, BRAZIL.; IBANEZ, MARIA; HERNANDEZ, FELIX, UNIV JAUME 1, RES INST PESTICIDES \& WATER, CASTELLON DE LA …	THIS WORK EVALUATES THE OCCURRENCE OF PHARMACEUTICALS, WITH SPECIAL EMPHASIS ON THEIR METABOLITES, IN RAW HOSPITAL WASTEWATER (HWW) USING WIDE-SCOPE SCREENING BASED ON LIQUID CHROMATOGRAPHY COUPLED TO HIGH RESOLUTION MASS SPECTROMETRY. THE APPLIED STRATEGY USES AN EXTENDED PURPOSE-BUILT DATABASE, CONTAINING >1000 PHARMACEUTICALS AND 250 METABOLITES. RAW HWW SAMPLES FROM A HOSPITAL LOCATED IN SOUT…	UNIVERSIDADE FEDERAL DO RIO GRANDE DO SUL; UNIVERSITAT JAUME I	2025-03-02	10.1016/j.scitotenv.2019.134218	1879-1026	CONSELHO NACIONAL DE DESENVOLVIMENTO CIENTIFICO E TECNOLOGICO (CNPQ) [403051/20169, 303474/2015-7]; CNPQ [155905/2018-0]; COORDENACAO DE APERFEICOAMENTO DE PESSOAL DE NIVEL SUPERIOR-BRASIL (CAPES) [001]; GENERALITAT VALENCIANA (RESEARCH GROUP OF EXCELLENCE) [PROMETEOII/2014/023]	SCI. TOTAL ENVIRON.	SCIENCE OF THE TOTAL ENVIRONMENT	ENGLISH	CUERVO LUMBAQUE, ELISABETH/0000-0001-6085-5885 IBANEZ MARTINEZ, MARIA/0000-0002-4930-8933 SIRTORI, CARLA/0000-0003-0527-8768 HERNANDEZ, FELIX/0000-0003-1268-3083 BECKER, RAQUEL/0000-0002-1188-8047		ELSEVIER	ENVIRONMENTAL SCIENCES \& ECOLOGY	63	INVESTIGATION OF PHARMACEUTICALS AND THEIR METABOLITES IN BRAZILIAN HOSPITAL WASTEWATER BY LC-QTOF MS SCREENING COMBINED WITH A PRELIMINARY EXPOSURE AND <I>IN SILICO</I> RISK ASSESSMENT	ARTICLE	WOS000500583400025	ENVIRONMENTAL SCIENCES	SCIENCE CITATION INDEX EXPANDED (SCI-EXPANDED)	2020	SIRTORI, C (CORRESPONDING AUTHOR), UNIV FED RIO GRANDE DO SUL, INST QUIM, AV BENTO GONCALVES 9500, PORTO ALEGRE, RS, BRAZIL	ISI	UNIV FED RIO GRANDE DO SUL;UNIV FED RIO GRANDE DO SUL;SPAIN.;HOSP CLIN PORTO ALEGRE	6
		EVANGELISTA PA;ZIRENA VILCA F;PIMPINATO;RODRIGO FLORIANO RF;TORNISIELO VL	EMERGING POLLUTANTS; ANALYTICAL VALIDATION; MONITORING	EVANGELISTA, PA (CORRESPONDING AUTHOR), UNIV SAO PAULO, SAO PAULO, SP, BRAZIL.; EVANGELISTA, PATRICIA ALEXANDRE; PIMPINATO, RODRIGO FLORIANO; TORNISIELO, VALDEMAR LUIZ, UNIV SAO PAULO, SAO PAULO, SP, BRAZIL.; ZIRENA VILCA, FRANZ, NATL UNIV MOQUEGUA, MOQUEGUA, PERU.	THE OCCURRENCE OF EMERGING CONTAMINANTS IS A GROWING CONCERN IN THE ENVIRONMENTAL SCENARIO DUE TO THEIR POTENTIAL RISKS TO ECOSYSTEMS. THE TECHNOLOGIES EMPLOYED IN THE TREATMENT OF SEWAGE IN BRAZIL ARE NOT EFFICIENT IN REMOVING MICROPOLLUTANTS, ESPECIALLY PERSISTENT ONES. ANTIDEPRESSANTS (A CLASS OF DRUGS BELONGING TO EMERGING CONTAMINANTS) CAN REACH THE ENVIRONMENT THROUGH THE DISPOSAL OF DOMEST…	UNIVERSIDADE DE SAO PAULO	2025-03-02	10.5902/2236117062663		NATIONAL COUNCIL FOR SCIENTIFIC AND TECHNOLOGICAL DEVELOPMENT (CNPQ)	REV. ELECTRON. GEST. EDUC. TECHNOL. AMBIENT.	REVISTA ELETRONICA EM GESTAO EDUCACAO E TECNOLOGIA AMBIENTAL	ENGLISH	ALEXANDRE EVANGELISTA, PATRICIA/0000-0001-7171-0104 PIMPINATO, RODRIGO/0000-0002-7137-3299 VILCA, FRANZ/0000-0002-4534-0733		UNIV FEDERAL SANTA MARIA	ENVIRONMENTAL SCIENCES \& ECOLOGY	0	OPTIMIZATION OF A METHODOLOGY FOR SIMULTANEOUS DETERMINATION OF FOUR ANTIDEPRESSANTS PRESENT IN FRESH WATER BY HIGH EFFICIENCY LIQUID CHROMATOGRAPHY	ARTICLE	WOS000596594000008	ENVIRONMENTAL STUDIES	EMERGING SOURCES CITATION INDEX (ESCI)	2020	EVANGELISTA, PA (CORRESPONDING AUTHOR), UNIV SAO PAULO, SAO PAULO, SP, BRAZIL	ISI	UNIV SAO PAULO;UNIV SAO PAULO;NATL UNIV MOQUEGUA	6
		GRIFFERO L;ALCANTARA-DURAN J;ALONSO C;RODRIGUEZ-GALLEGO L;MORENO-GONZALEZ D;GARCIA-REYES;JUAN F. JF;MOLINA-DIAZ A;PEREZ-PARADA A	EMERGING CONTAMINANTS; HIGH RESOLUTION MASS SPECTROMETRY; RISK; ASSESSMENT; LAGUNA DE CASTILLOS; LAGUNA DE ROCHA	PÉREZ-PARADA, A (CORRESPONDING AUTHOR), UNIV REPUBL, CTR UNIV REG ESTE, DEPT TECHNOL DEV DDT, CP 2700, ROCHA, URUGUAY.; GRIFFERO, LUCIANA; ALONSO, CECILIA, UNIV REPUBL, CTR UNIV REG ESTE, MICROBIAL ECOL AQUAT SYST RES GRP, CP 2700, ROCHA, URUGUAY.; ALONSO, CECILIA; RODRIGUEZ-GALLEGO, LORENA, UNIV REPUBL, CTR UNIV REG ESTE, FUNCT ECOL AQUAT SYST RES GRP, CP 2700, ROCHA, URUGUAY.; ALCANTARA-DURAN, …	EMERGING CONTAMINANTS (ECS) SUCH AS PHARMACEUTICALS, PERSONAL CARE PRODUCTS, DRUGS OF ABUSE AND POLAR PESTICIDES ARE UNDER PARTICULAR ATTENTION DUE TO THEIR HIGH CONSUMPTION, FREQUENT DETECTION IN THE ENVIRONMENT AND REPORTED ECOTOXICOLOGICAL RISK. THIS STUDY INVESTIGATES THE OCCURRENCE AND DISTRIBUTION OF MULTICLASS OF ECS IN SURFACE WATERS AT BASIN SCALE OF TWO ATLANTIC COASTAL LAGOONS OF URUGU…	UNIVERSIDAD DE LA REPUBLICA, URUGUAY; UNIVERSIDAD DE LA REPUBLICA, URUGUAY; UNIVERSIDAD DE JAEN; UNIVERSIDAD DE LA REPUBLICA, URUGUAY	2025-03-02	10.1016/j.scitotenv.2019.134058	1879-1026	AGENCIA NACIONAL DE INNOVACION E INVESTIGACION (ANII) [POS\_NAC\_2016\_1\_129862, MOV\_CA\_2017\_1\_137619]; MINECO [CTQ 2015-71321P]	SCI. TOTAL ENVIRON.	SCIENCE OF THE TOTAL ENVIRONMENT	ENGLISH	ALONSO, CECILIA/0000-0003-3869-4418 PEREZ PARADA, ANDRES/0000-0003-0321-8171 GRIFFERO, LUCIANA/0000-0002-7085-3098 MORENO-GONZALEZ, DAVID/0000-0002-3292-7308 GARCIA-REYES, JUAN F/0000-0001-9158-0271 MOLINA-DIAZ, ANTONIO/0000-0003-2380-192X		ELSEVIER	ENVIRONMENTAL SCIENCES \& ECOLOGY	48	BASIN-SCALE MONITORING AND RISK ASSESSMENT OF EMERGING CONTAMINANTS IN SOUTH AMERICAN ATLANTIC COASTAL LAGOONS	ARTICLE	WOS000499668600013	ENVIRONMENTAL SCIENCES	SCIENCE CITATION INDEX EXPANDED (SCI-EXPANDED)	2019	PÉREZ-PARADA, A (CORRESPONDING AUTHOR), UNIV REPUBL, CTR UNIV REG ESTE, DEPT TECHNOL DEV DDT, CP 2700, ROCHA, URUGUAY	ISI	UNIV REPUBL;UNIV REPUBL;UNIV REPUBL;UNIV JAEN;UNIV REPUBL	7
		BISOGNIN RP;WOLFF DB;CARISSIMI E;PRESTES OD;ZANELLA R	WASTEWATER TREATMENT PLANT; PHARMACEUTICALS; LIQUID CHROMATOGRAPHY; ADSORPTION ONTO SLUDGE; MASS BALANCE ANALYSIS	BISOGNIN, RP (CORRESPONDING AUTHOR), UERGS, RUA CIPRIANO BARATA 211, BR-98600000 TRES PASSOS, RS, BRAZIL.; BISOGNIN, RAMIRO PEREIRA, RIO GRANDE DO SUL STATE UNIV UERGS, TRES PASSOS UNITY, TRES PASSOS, BRAZIL.; WOLFF, DELMIRA BEATRIZ; CARISSIMI, ELVIS, FED UNIV SANTA MARIA UFSM, POSTGRAD PROGRAM CIVIL ENGN, SANTA MARIA, RS, BRAZIL.; PRESTES, OSMAR DAMIAN; ZANELLA, RENATO, UNIV FED SANTA MARIA, LAR…	A WIDE VARIETY OF PHARMACEUTICALS ARE DISCHARGED IN WATER COURSES ON A DAILY BASIS DUE TO THEIR INCOMPLETE REMOVAL FROM EFFLUENT IN TREATMENT PLANTS. THE AIM OF THE CURRENT STUDY WAS TO ASSESS THE OCCURRENCE, FATE AND REMOVAL OF PHARMACEUTICALS FROM EFFLUENT AND SLUDGE SAMPLES COLLECTED IN THE BIGGEST SANITARY SEWER PLANT IN SOUTHERN BRAZIL. IN TOTAL, 13 PHARMACEUTICALS WERE DETECTED IN THE INFLU…	UNIVERSIDADE FEDERAL DE SANTA MARIA (UFSM); UNIVERSIDADE FEDERAL DE SANTA MARIA (UFSM)	2025-03-02	10.1080/09593330.2019.1701561	1479-487X		ENVIRON. TECHNOL.	ENVIRONMENTAL TECHNOLOGY	ENGLISH	DAMIAN PRESTES, OSMAR/0000-0002-6012-7172 ZANELLA, RENATO/0000-0002-5971-1785 CARISSIMI, ELVIS/0000-0001-5964-7915		TAYLOR \& FRANCIS LTD	ENVIRONMENTAL SCIENCES \& ECOLOGY	60	OCCURRENCE AND FATE OF PHARMACEUTICALS IN EFFLUENT AND SLUDGE FROM A WASTEWATER TREATMENT PLANT IN BRAZIL	ARTICLE	WOS000503528500001	ENVIRONMENTAL SCIENCES	SCIENCE CITATION INDEX EXPANDED (SCI-EXPANDED)	2021	BISOGNIN, RP (CORRESPONDING AUTHOR), UERGS, RUA CIPRIANO BARATA 211, BR-98600000 TRES PASSOS, RS, BRAZIL	ISI	RP (CORRESPONDING AUTHOR);RIO GRANDE DO SUL STATE UNIV UERGS;FED UNIV SANTA MARIA UFSM;PRESTES;UNIV FED SANTA MARIA	5
		FONTES MK;DE CAMPOS BG;CORTEZ F;SANZI S;PUSCEDDU FH;MORENO BB;MARANHO LA;LEBRE DT;GUIMARAES L;LOPES L;SEABRA PEREIRA CD	COCAINE; BENZOYLECGONINE; MARINE POLLUTION; SUBMARINE SEWAGE OUTFALL; CONTAMINANTS OF EMERGING CONCERN	PEREIRA, CDS (CORRESPONDING AUTHOR), UNIV FED SAO PAULO, DEPT CIENCIAS MAR, RUA MARIA MAXIMO 168, BR-11030100 SANTOS, SP, BRAZIL.; FONTES, MAYANA KAROLINE; DE CAMPOS, BRUNO GALVAO; CORTEZ, FERNANDO SANZI; MARANHO, LUCIANE ALVES, UNIV ESTADUAL PAULISTA, INST BIOCIENCIAS, CAMPUS LITORAL PAULISTA,INFANTE DOM HENRIQUE S-N, BR-11330900 SAO VICENTE, BRAZIL.; CORTEZ, FERNANDO SANZI; PUSCEDDU, FABIO HERM…	ILLICIT DRUGS AND THEIR METABOLITES REPRESENT A NEW CLASS OF EMERGING CONTAMINANTS. THESE SUBSTANCES ARE CONTINUOUSLY DISCHARGED INTO WASTEWATER WHICH HAVE BEEN DETECTED IN THE AQUATIC ENVIRONMENT IN CONCENTRATIONS RANGING FROM NG.L(-)7(1) TO MU G.L-1. OUR STUDY DETECTED THE OCCURRENCE OF COCAINE (COC) AND BENZOYLECGONINE (BE) IN A SUBTROPICAL COASTAL ZONE (SANTOS BAY, SP, BRAZIL) WITHIN ONE YEAR…	UNIVERSIDADE ESTADUAL PAULISTA; UNIVERSIDADE SANTA CECILIA; FUNDACAO OSWALDO CRUZ; UNIVERSIDADE FEDERAL DE SAO PAULO (UNIFESP); COMISSAO NACIONAL DE ENERGIA NUCLEAR (CNEN); INSTITUTO DE PESQUISAS ENERGETICAS E NUCLEARES (IPEN)	2025-03-02	10.1016/j.marpolbul.2019.110545	1879-3363	FUNDACAO DE AMPARO A PESQUISA DO ESTADO DE SAO PAULO [2015/17329-0, 2016/24033-3]; CONSELHO NACIONAL DE DESENVOLVIMENTO CIENTFFICO E TECNOLOGICO (CNPQ) [402931/2015-7, 154841/2018-8]	MAR. POLLUT. BULL.	MARINE POLLUTION BULLETIN	ENGLISH	FONTES, MAYANA KAROLINE/0000-0002-1588-8204 SANZI CORTEZ, FERNANDO/0000-0001-9151-6878 SEABRA PEREIRA, CAMILO/0000-0001-8357-8112 ALVES MARANHO, LUCIANE/0000-0002-0550-9477 BARBOSA MORENO, BEATRIZ/0000-0003-3212-9717 GALVAO DE CAMPOS, BRUNO/0000-0003-1067-0449 PUSCEDDU, FABIO/0000-0003-0336-7310		PERGAMON-ELSEVIER SCIENCE LTD	ENVIRONMENTAL SCIENCES \& ECOLOGY; MARINE \& FRESHWATER BIOLOGY	29	SEASONAL MONITORING OF COCAINE AND BENZOYLECGONINE IN A SUBTROPICAL COASTAL ZONE (SANTOS BAY, BRAZIL)	ARTICLE	WOS000501387300056	ENVIRONMENTAL SCIENCES; MARINE \& FRESHWATER BIOLOGY	SCIENCE CITATION INDEX EXPANDED (SCI-EXPANDED)	2019	PEREIRA, CDS (CORRESPONDING AUTHOR), UNIV FED SAO PAULO, DEPT CIENCIAS MAR, RUA MARIA MAXIMO 168, BR-11030100 SANTOS, SP, BRAZIL	ISI	UNIV FED SAO PAULO;UNIV ESTADUAL PAULISTA;UNIV SANTA CECILIA;UNIV FED SAO PAULO;CEMSA CTR ESPECTROMETRIA MASSAS APLICADA	7
		MARISSA CALDERON-MORENO G;VERGARA-SANCHEZ J;SALDARRIAGA-NORENA H;LUISA GARCIA-BETANCOURT M;LILIA L;DOMINGUEZ-PATINO M;ELEONORA MOELLER-CHAVEZ G;GUSTAVO RONDEROS-LARA J;IVONNE ARIAS-MONTOYA M;JANET J;MONTOYA-BALBAS I;ALFONSO MURILLO-TOVAR M	HORMONES; STEROIDS; PHENOLIC; DISRUPTING COMPOUND; SURFACE WATER; ESTROGENICITY	MURILLO-TOVAR, MA (CORRESPONDING AUTHOR), UNIV AUTONOMA ESTADO MORELOS, CONACYT CONSEJO NACL CIENCIA TECNOL, CTR INVEST QUIM IICBA, CUERNAVACA 62209, MORELOS, MEXICO.; MARISSA CALDERON-MORENO, GRISELDA; LUISA GARCIA-BETANCOURT, MARIA; LILIA DOMINGUEZ-PATINO, MARTHA, UNIV AUTONOMA ESTADO MORELOS, FAC CIENCIAS QUIM INGN, AVE UNIV 1001, CUERNAVACA 62209, MORELOS, MEXICO.; VERGARA-SANCHEZ, JOSEFINA, …	IN THIS STUDY, TWO HORMONES 17 BETA-ESTRADIOL (E-2) AND 17 ALPHA-ETHYNYLESTRADIOL (EE2), AND THREE PHENOLIC COMPOUNDS, BISPHENOL A (BPA), 4-N-NONYLPHENOL (4-NP) AND 4-TERT-OCTYLPHENOL (4-T-OP), WERE DETERMINED IN SURFACE WATER IN THE CUAUTLA RIVER AT THE STATE OF MORELOS DURING THE DRY-SEASON IN MEXICO. THE ENDOCRINE DISRUPTING COMPOUNDS (EDCS) WERE EXTRACTED FROM WATER SAMPLES USING SOLID-PHASE …	UNIVERSIDAD AUTONOMA DEL ESTADO DE MORELOS; UNIVERSIDAD AUTONOMA DEL ESTADO DE MORELOS; UNIVERSIDAD AUTONOMA DEL ESTADO DE MORELOS; UNIVERSIDAD AUTONOMA DEL ESTADO DE MORELOS; UNIVERSIDAD AUTONOMA DEL ESTADO DE MORELOS	2025-03-02	10.3390/w11122628	2073-4441	CONSEJO NACIONAL DE CIENCIA Y TECNOLOGIA (CONACYT) [594059, 2121, 270824]; LABORATORIO NACIONAL DE ESTRUCTURA DE MACROMOLECULAS [LANEM CONACYT/251613]	WATER	WATER	ENGLISH	RONDEROS, GUSTAVO/0000-0001-7720-5395 VERGARA SANCHEZ, JOSEFINA/0000-0003-2001-7208 SALDARRIAGA NORENA, HUGO/0000-0002-0676-0639 MOELLER-CHAVEZ, GABRIELA ELEONORA/0000-0001-9514-5226 MURILLO TOVAR, MARIO/0000-0002-1063-9727 MONTOYA BALBAS, IRIS JANET/0000-0002-3299-8923		MDPI	ENVIRONMENTAL SCIENCES \& ECOLOGY; WATER RESOURCES	24	OCCURRENCE AND RISK ASSESSMENT OF STEROIDAL HORMONES AND PHENOLIC ENDOCRINE DISRUPTING COMPOUNDS IN SURFACE WATER IN CUAUTLA RIVER, MEXICO	ARTICLE	WOS000507378600200	ENVIRONMENTAL SCIENCES; WATER RESOURCES	SCIENCE CITATION INDEX EXPANDED (SCI-EXPANDED)	2019	MURILLO-TOVAR, MA (CORRESPONDING AUTHOR), UNIV AUTONOMA ESTADO MORELOS, CONACYT CONSEJO NACL CIENCIA TECNOL, CTR INVEST QUIM IICBA, CUERNAVACA 62209, MORELOS, MEXICO	ISI	UNIV AUTONOMA ESTADO MORELOS;UNIV AUTONOMA ESTADO MORELOS;UNIV AUTONOMA ESTADO MORELOS;UNIV AUTONOMA ESTADO MORELOS;UNIV POLITECN ESTADO MORELOS;UNIV AUTONOMA ESTADO MORELOS	7
		SOUZA LS;PUSCEDDU FH;CORTEZ F;SANZI S;DE ORTE MR;SEABRA AA;CESAR A;RIBEIRO DA;DEL VALLS CASILLAS T;ANGEL A;SEABRA PEREIRA CD	ILLICIT DRUGS; CO2 ENRICHMENT; CRACK-COCAINE; EARLY LIFE STAGES; OCEAN; ACIDIFICATION; SEA-URCHIN	SOUZA, LD (CORRESPONDING AUTHOR), UNIV CADIZ, FAC MARINE \& ENVIRONM SCI, UNESCO UNITWIN WICOP, DEPT PHYSICOCHEM,AQUAT SYST RES GRP, CADIZ, SPAIN.; SOUZA, LORENA DA SILVA, UNIV CADIZ, FAC MARINE \& ENVIRONM SCI, UNESCO UNITWIN WICOP, DEPT PHYSICOCHEM,AQUAT SYST RES GRP, CADIZ, SPAIN.; PUSCEDDU, FABIO HERMES; CORTEZ, FERNANDO SANZI; SEABRA, ALESSANDRA ALOISE; CESAR, AUGUSTO; DEL VALLS CASILLAS, TO…	THIS STUDY HAS AS MAIN OBJECTIVE ASSESSING THE TOXICITY OF CRACK-COCAINE COMBINED WITH DIFFERENT SCENARIOS OF OCEAN ACIDIFICATION ON FERTILIZATION RATE AND EMBRYO-LARVAL DEVELOPMENT OF ECHINOMETRA LUCUNTER SEA URCHIN. EFFECTS ON EARLY LIFE STAGES WERE ASSESSED AT FIVE DIFFERENT CONCENTRATIONS (6,25 MG.L-1; 12,5 MG.L-1; 25 MG.L-1; 50 MG.L-1 AND 100 MG.L-1) OF CRACK-COCAINE AT FOUR DIFFERENT PH VAL…	UNIVERSIDAD DE CADIZ; UNIVERSIDADE SANTA CECILIA; UNIVERSIDADE FEDERAL DE SAO PAULO (UNIFESP)	2025-03-02	10.1016/j.chemosphere.2019.07.015	1879-1298	FUNDACAO DE AMPARO A PESQUISA DO ESTADO DE SAO PAULO [2015/17329-0, 2018/18456-4]; FAPESP [2014/22273-1]; CNPQ [154841/2018-8, CNPQ 409187/2016-0, 305734/2018-0]; ERASMUS MUNDUS PROGRAM	CHEMOSPHERE	CHEMOSPHERE	ENGLISH	DA SILVA SOUZA, LORENA/0000-0002-6197-7670 SANZI CORTEZ, FERNANDO/0000-0001-9151-6878 SEABRA PEREIRA, CAMILO/0000-0001-8357-8112 PUSCEDDU, FABIO/0000-0003-0336-7310 /0000-0002-5388-161X ALOISE DE SEABRA, ALESSANDRA/0000-0001-5333-8732		PERGAMON-ELSEVIER SCIENCE LTD	ENVIRONMENTAL SCIENCES \& ECOLOGY	12	HARMFUL EFFECTS OF COCAINE BYPRODUCT IN THE REPRODUCTION OF SEA URCHIN IN DIFFERENT OCEAN ACIDIFICATION SCENARIOS	ARTICLE	WOS000491634500052	ENVIRONMENTAL SCIENCES	SCIENCE CITATION INDEX EXPANDED (SCI-EXPANDED)	2019	SOUZA, LD (CORRESPONDING AUTHOR), UNIV CADIZ, FAC MARINE \& ENVIRONM SCI, UNESCO UNITWIN WICOP, DEPT PHYSICOCHEM,AQUAT SYST RES GRP, CADIZ, SPAIN	ISI	UNIV CADIZ;UNIV CADIZ;SANTA CECILIA UNIV UNISANTA;FED UNIV SAO PAULO UNIFESP	7
		TEGLIA CM;PEREZ FA;MICHLIG N;REPETTI MR;GOICOECHEA HC;CULZONI MJ	FLUOROQUINOLONES; ENVIRONMENTAL WATER; RISK ASSESSMENT; HIGH-PERFORMANCE; LIQUID CHROMATOGRAPHY COUPLED TO FAST-SCANNING FLUORESCENCE DETECTION; ULTRA-HIGH-PERFORMANCE LIQUID CHROMATOGRAPHY COUPLED TO TRIPLE; QUADRUPOLE MASS SPECTROMETRY	CULZONI, MJ (CORRESPONDING AUTHOR), UNIV NACL LITORAL, LAB DESARROLLO ANALIT \& QUIMIOMETRIA, CATEDRA QUIM ANALIT 1, FAC BIOQUIM \& CIENCIAS BIOL, BUENOS AIRES, SANTA FE, ARGENTINA.; CULZONI, MJ (CORRESPONDING AUTHOR), CONSEJO NACL INVEST CIENT \& TECN, BUENOS AIRES, DF, ARGENTINA.; TEGLIA, CARLA M.; PEREZ, FLORENCIA A.; GOICOECHEA, HECTOR C.; CULZONI, MARIA J., UNIV NACL LITORAL, LAB DESARROLLO …	THE USE OF FLUOROQUINOLONES FOR THE TREATMENT OF INFECTIONS IN HUMANS AND ANIMALS HAS INCREASED IN ARGENTINA, AND THEY CAN BE FOUND IN LARGE AMOUNTS IN WATER BODIES. THE PRESENT STUDY INVESTIGATED THE OCCURRENCE AND ASSOCIATED ECOLOGICAL RISK OF 5 FLUOROQUINOLONES IN RIVERS AND FARM WASTEWATERS OF SAN LUIS, SANTA FE, CORDOBA, ENTRE RIOS, AND BUENOS AIRES PROVINCES OF ARGENTINA BY HIGH-PERFORMANCE…	NATIONAL UNIVERSITY OF THE LITTORAL; CONSEJO NACIONAL DE INVESTIGACIONES CIENTIFICAS Y TECNICAS (CONICET); NATIONAL UNIVERSITY OF THE LITTORAL	2025-03-02	10.1002/etc.4532	1552-8618	AGENCIA NACIONAL DE PROMOCIÓN CIENTÍFICA Y TECNOLÓGICA [PROJECT PICT 2014-0347] FUNDING SOURCE: MEDLINE; CONSEJO NACIONAL DE INVESTIGACIONES CIENTÍFICAS Y TÉCNICAS [PROJECT PIP-2015 Nº 0111] FUNDING SOURCE: MEDLINE; UNIVERSIDAD NACIONAL DEL LITORAL [PROJECT CAI+D 2016-50120150100110LI] FUNDING SOURCE: MEDLINE	ENVIRON. TOXICOL. CHEM.	ENVIRONMENTAL TOXICOLOGY AND CHEMISTRY	ENGLISH	TEGLIA, CARLA MARIELA/0000-0003-0723-4558 REPETTI, MARIA ROSA/0000-0001-7450-3493 CULZONI, MARIA JULIA/0000-0002-6313-3447		WILEY	ENVIRONMENTAL SCIENCES \& ECOLOGY; TOXICOLOGY	54	OCCURRENCE, DISTRIBUTION, AND ECOLOGICAL RISK OF FLUOROQUINOLONES IN RIVERS AND WASTEWATERS	ARTICLE	WOS000487350200019	ENVIRONMENTAL SCIENCES; TOXICOLOGY	SCIENCE CITATION INDEX EXPANDED (SCI-EXPANDED)	2019	CULZONI, MJ (CORRESPONDING AUTHOR), UNIV NACL LITORAL, LAB DESARROLLO ANALIT \& QUIMIOMETRIA, CATEDRA QUIM ANALIT 1, FAC BIOQUIM \& CIENCIAS BIOL, BUENOS AIRES, SANTA FE, ARGENTINA	ISI	UNIV NACL LITORAL;MJ (CORRESPONDING AUTHOR);UNIV NACL LITORAL;BUENOS AIRES;UNIV NACL LITORAL	7
		BARBOSA ORTEGA AS;MARANHO LA;NOBRE CR;MORENO BB;GUIMARAES R;SOLE S;LEBRE DT;DE SOUZA ABESSA DM;RIBEIRO DA;SEABRA PEREIRA CD	ILLICIT DRUGS; CRACK COCAINE; BIOMARKERS; MARINE ORGANISM; ADVERSE; EFFECTS; BIVALVES	PEREIRA, CDS (CORRESPONDING AUTHOR), UNIV FED SAO PAULO, DEPT CIENCIAS MAR, RUA MARIA MAXIMO 168, BR-11030100 SANTOS, BRAZIL.; PEREIRA, CDS (CORRESPONDING AUTHOR), UNIV SANTA CECILIA, LAB ECOTOXICOL, RUA OSWALDO CRUZ 266, BR-11045907 SANTOS, BRAZIL.; BARBOSA ORTEGA, ANDRESSA DOS SANTOS; MARANHO, LUCIANE ALVES; MORENO, BEATRIZ BARBOSA; GUIMARAES, RAFAEL SOLE; SEABRA PEREIRA, CAMILO DIAS, UNIV FED …	THE PRESENCE OF COCAINE AND ITS METABOLITES AND BY-PRODUCTS HAS BEEN IDENTIFIED IN DIFFERENT AQUATIC MATRICES, MAKING CRACK COCAINE THE TARGET OF RECENT STUDIES. THE AIM OF THIS STUDY WAS TO EVALUATE THE SUBLETHAL EFFECTS OF CRACK ON THE BROWN MUSSEL PERNA PERNA. MUSSELS WERE EXPOSED TO THREE CONCENTRATIONS OF CRACK COCAINE (0.5, 5.0, AND 50.0 MU G L-1) FOR 168 H. GILLS, DIGESTIVE GLANDS, AND HEM…	UNIVERSIDADE FEDERAL DE SAO PAULO (UNIFESP); FUNDACAO OSWALDO CRUZ; UNIVERSIDADE SANTA CECILIA; UNIVERSIDADE ESTADUAL PAULISTA; UNIVERSIDADE FEDERAL DE SAO PAULO (UNIFESP)	2025-03-02	10.1007/s11356-018-1600-7	1614-7499	FUNDACAO DEAMPARO A PESQUISA DO ESTADO DE SAO PAULO [2015/17329-0]; FUNDACAO DE AMPARO A PESQUISA DO ESTADO DE SAO PAULO (FAPESP) [15/17329-0] FUNDING SOURCE: FAPESP	ENVIRON. SCI. POLLUT. RES.	ENVIRONMENTAL SCIENCE AND POLLUTION RESEARCH	ENGLISH	DOS SANTOS BARBOSA ORTEGA, ANDRESSA/0000-0003-1078-4307 ABESSA, DENIS/0000-0003-4609-1668 RODRIGUES NOBRE, CAIO/0000-0001-6626-3354 BARBOSA MORENO, BEATRIZ/0000-0003-3212-9717 SEABRA PEREIRA, CAMILO/0000-0001-8357-8112 ALVES MARANHO, LUCIANE/0000-0002-0550-9477		SPRINGER HEIDELBERG	ENVIRONMENTAL SCIENCES \& ECOLOGY	24	DETOXIFICATION, OXIDATIVE STRESS, AND CYTOGENOTOXICITY OF CRACK COCAINE IN THE BROWN MUSSEL <I>PERNA PERNA</I>	ARTICLE	WOS000490028900003	ENVIRONMENTAL SCIENCES	SCIENCE CITATION INDEX EXPANDED (SCI-EXPANDED)	2019	PEREIRA, CDS (CORRESPONDING AUTHOR), UNIV FED SAO PAULO, DEPT CIENCIAS MAR, RUA MARIA MAXIMO 168, BR-11030100 SANTOS, BRAZIL	ISI	UNIV FED SAO PAULO;UNIV SANTA CECILIA;ANDRESSA DOS SANTOS;UNIV FED SAO PAULO;UNIV SANTA CECILIA;UNIV ESTADUAL PAULISTA;CEMSA CTR ESPECTROMETRIA MASSAS APLICADA;UNIV FED SAO PAULO	7
		COSTA JUNIOR IL;MACHADO CS;PLETSCH A;L. L;TORRES YR	EMERGING POLLUTANTS; ANTIDEPRESSANTS; SLUDGE; SEDIMENTS; ENVIRONMENTAL; MONITORING; ANALYTICAL VALIDATION	COSTA, IL (CORRESPONDING AUTHOR), FED TECHNOL UNIV PARANA, DEPT CHEM, CAMPUS MEDIANEIRA, MEDIANEIRA, BRAZIL.; COSTA JUNIOR, ISMAEL L.; PLETSCH, ADELMO L., FED TECHNOL UNIV PARANA, DEPT CHEM, CAMPUS MEDIANEIRA, MEDIANEIRA, BRAZIL.; MACHADO, CHRISTIANE S.; TORRES, YOHANDRA R., STATE UNIV MIDWEST UNICENTRO, DEPT CHEM, GUARAPUAVA, BRAZIL.	ANTIDEPRESSANTS ARE WIDELY USED IN CURRENT TIMES; THEREFORE, THEY POSE A POTENTIAL RISK TO ECOSYSTEMS THROUGH THE DISPOSAL OF DOMESTIC SEWAGE, EVEN AFTER PROCESSING IN TREATMENT PLANTS. THIS STUDY PROPOSES A FAST METHOD FOR THE SIMULTANEOUS DETERMINATION OF COMMONLY USED ANTIDEPRESSANTS (CITALOPRAM, VENLAFAXINE, FLUOXETINE, SERTRALINE, AND AMITRIPTYLINE) AND CAFFEINE AS AN ANTHROPIC MARKER, BASED…	UNIVERSIDADE TECNOLOGICA FEDERAL DO PARANA; UNIVERSIDADE ESTADUAL DO CENTRO OESTE	2025-03-02	10.1080/03067319.2019.1646738	1029-0397		INT. J. ENVIRON. ANAL. CHEM.	INTERNATIONAL JOURNAL OF ENVIRONMENTAL ANALYTICAL CHEMISTRY	ENGLISH	SCHINEIDER MACHADO, CHRISTIANE/0000-0003-1619-8667 TORRES, YOHANDRA/0000-0003-1566-0223 LOWE PLETSCH, ADELMO/0000-0002-4334-2815 LAURINDO COSTA JUNIOR, ISMAEL/0000-0001-6295-1619		TAYLOR \& FRANCIS LTD	CHEMISTRY; ENVIRONMENTAL SCIENCES \& ECOLOGY	7	SIMULTANEOUS HPLC-PDA DETERMINATION OF COMMONLY PRESCRIBED ANTIDEPRESSANTS AND CAFFEINE IN SLUDGE FROM SEWAGE TREATMENT PLANTS AND RIVER SEDIMENTS IN THE ITAIPU RESERVOIR REGION, PARANA, BRAZIL	ARTICLE	WOS000479393000001	CHEMISTRY, ANALYTICAL; ENVIRONMENTAL SCIENCES	SCIENCE CITATION INDEX EXPANDED (SCI-EXPANDED)	2020	COSTA, IL (CORRESPONDING AUTHOR), FED TECHNOL UNIV PARANA, DEPT CHEM, CAMPUS MEDIANEIRA, MEDIANEIRA, BRAZIL	ISI	FED TECHNOL UNIV PARANA;FED TECHNOL UNIV PARANA;STATE UNIV MIDWEST UNICENTRO	6
		ERBA POMPEI CM;CAMPOS LC;DA SILVA B;FERREIRA F;FOGO JC;VIEIRA EM	ECOLOGICAL FILTRATION; DRINKING WATER TREATMENT; REMOVAL OF PPCPS; DEGRADATION PRODUCTS	CAMPOS, LC (CORRESPONDING AUTHOR), UCL, DEPT CIVIL ENVIRONM \& GEOMAT ENGN, CHADWICK BLDG,ROOM GM11,GOWER ST, LONDON WC1E 6BT, ENGLAND.; POMPEI, CME (CORRESPONDING AUTHOR), AVE TRABALHADOR SAO CARLENSE 400,CAIXA POSTAL 292, BR-13560970 SAO CARLOS, SP, BRAZIL.; ERBA POMPEI, CAROLINE MOCO, UNIV SAO PAULO, SAO CARLOS SCH ENGN, WATER RESOURCES \& APPL ECOL CTR, SAO CARLOS, SP, BRAZIL.; CAMPOS, LUIZA …	THE PRESENCE OF PPCPS (PHARMACEUTICALS AND PERSONAL CARE PRODUCTS) IN WATER SOURCES AND DRINKING WATER HAS CONCERNED RESEARCHERS IN RECENT TIMES. THIS STUDY WAS CARRIED OUT TO EVALUATE THE OCCURRENCE OF 6 PPCPS (NAMELY PARACETAMOL, DICLOFENAC, NAPROXEN, IBUPROFEN, BENZOPHENONE-3 AND METHYLPARABEN) IN THE LOBO RESERVOIR, THEIR DEGRADATION PRODUCTS, AND HOW EFFICIENTLY THEY WERE REMOVED BY 22 ECOLO…	UNIVERSIDADE DE SAO PAULO; UNIVERSITY OF LONDON; UNIVERSITY COLLEGE LONDON; UNIVERSIDADE FEDERAL DE SAO CARLOS; UNIVERSIDADE DE SAO PAULO	2025-03-02	10.1016/j.chemosphere.2019.03.122	1879-1298	SAO PAULO RESEARCH FOUNDATION, BRAZIL (FAPESP) [2012/21981-7]; FAPESP [2011/21666-1, 2008/10449-7]; FUNDACAO DE AMPARO A PESQUISA DO ESTADO DE SAO PAULO (FAPESP) [11/21666-1, 12/21981-7, 08/10449-7] FUNDING SOURCE: FAPESP	CHEMOSPHERE	CHEMOSPHERE	ENGLISH	SILVA, BIANCA FERREIRA/0000-0002-5517-6666 FOGO, JOSE CARLOS/0000-0003-2506-8936 POMPEI, CAROLINE MOCO ERBA/0000-0003-1334-9714 CAMPOS, LUIZA CINTRA/0000-0002-2714-7358		PERGAMON-ELSEVIER SCIENCE LTD	ENVIRONMENTAL SCIENCES \& ECOLOGY	66	OCCURRENCE OF PPCPS IN A BRAZILIAN WATER RESERVOIR AND THEIR REMOVAL EFFICIENCY BY ECOLOGICAL FILTRATION	ARTICLE	WOS000468709500024	ENVIRONMENTAL SCIENCES	SCIENCE CITATION INDEX EXPANDED (SCI-EXPANDED)	2019	CAMPOS, LC (CORRESPONDING AUTHOR), UCL, DEPT CIVIL ENVIRONM \& GEOMAT ENGN, CHADWICK BLDG,ROOM GM11,GOWER ST, LONDON WC1E 6BT, ENGLAND	ISI	LC (CORRESPONDING AUTHOR);CME (CORRESPONDING AUTHOR);UNIV SAO PAULO;DEPT CIVIL ENVIRONM AND GEOMAT ENGN;STATE UNIV JULIO DE MESQUITA FILHO UNESP;UNIV FED SAO CARLOS;UNIV SAO PAULO	7
		REIS EO;FOUREAUX AFS;RODRIGUES JS;MOREIRA VR;LEBRON YAR;SANTOS LVS;AMARAL MCS;LANGE LC	PHARMACEUTICALS; MINAS GERAIS; CONVENTIONAL TREATMENT; SOURCE WATER; DRINKING WATER	REIS, EO (CORRESPONDING AUTHOR), UNIV FED MINAS GERAIS, DEPT SANIT \& ENVIRONM ENGN, POB 1294, BR-31270901 BELO HORIZONTE, MG, BRAZIL.; REIS, EDUARDA O.; FOUREAUX, ANA FLAVIA S.; RODRIGUES, JULIA S.; SANTOS, LUCILAINE V. S.; AMARAL, MIRIAM C. S.; LANGE, LISETE C., UNIV FED MINAS GERAIS, DEPT SANIT \& ENVIRONM ENGN, POB 1294, BR-31270901 BELO HORIZONTE, MG, BRAZIL.; MOREIRA, VICTOR R.; LEBRON, YUR…	THE PRESENCE OF PHARMACEUTICALS IN AQUATIC ENVIRONMENTS HAS BECOME A MAJOR ISSUE OF CONCERN FOR SCIENTIFIC COMMUNITY, SINCE THERE IS A LACK OF INFORMATION ABOUT RISKS AND IMPACTS TO THE ENVIRONMENT AND PUBLIC HEALTH. IN THE CONTEXT OF BRAZIL, MANY CITIES DO NOT HAVE WASTEWATER TREATMENT PLANTS (WWTPS) AND DOMESTIC SEWAGE IS DUMPED DIRECTLY INTO THE WATER BODIES, AGGRAVATING THE PROBLEM. THUS, THE…	UNIVERSIDADE FEDERAL DE MINAS GERAIS; PONTIFICIA UNIVERSIDADE CATOLICA DE MINAS GERAIS	2025-03-02	10.1016/j.envpol.2019.04.102	1873-6424	FUNDACAO NACIONAL DE SAUDE (FUNASA); COORDENACAO DE APERFEICOAMENTO DE PESSOAL DE NIVEL SUPERIOR (CAPES); CONSELHO NACIONAL DE DESENVOLVIMENTO CIENTIFICO E TECNOLOGICO (CNPQ); FUNDACAO DE AMPARO A PESQUISA DO ESTADO DE MINAS GERAIS (FAPEMIG)	ENVIRON. POLLUT.	ENVIRONMENTAL POLLUTION	ENGLISH	REIS, EDUARDA/0000-0002-0524-1300 R. MOREIRA, VICTOR/0000-0001-6368-3310 FOUREAUX, ANA FLAVIA/0000-0001-7245-9556 LANGE, LISETE/0000-0002-5768-8729 AMARAL, MIRIAM/0000-0003-2246-9240 RODRIGUES, JULIA/0000-0002-6381-5253 LEBRON, YURI/0000-0001-6933-8454 SANTOS, LUCILAINE/0000-0001-9002-3297		ELSEVIER SCI LTD	ENVIRONMENTAL SCIENCES \& ECOLOGY	117	OCCURRENCE, REMOVAL AND SEASONAL VARIATION OF PHARMACEUTICALS IN BRASILIAN DRINKING WATER TREATMENT PLANTS	ARTICLE	WOS000471088200083	ENVIRONMENTAL SCIENCES	SCIENCE CITATION INDEX EXPANDED (SCI-EXPANDED)	2019	REIS, EO (CORRESPONDING AUTHOR), UNIV FED MINAS GERAIS, DEPT SANIT \& ENVIRONM ENGN, POB 1294, BR-31270901 BELO HORIZONTE, MG, BRAZIL	ISI	UNIV FED MINAS GERAIS;UNIV FED MINAS GERAIS;PONTIFICIA UNIV CATOLICA MINAS GERAIS;BAIANO FED INST	7
		VERAS TB;RIBEIRO DE PAIVA AL;MENEZES M;BEZERRA DUARTE MM;NAPOLEAO DC;DA SILVA S;PEREIRA CABRAL JJ	DRUGS; WATER QUALITY; AQUATIC MATRICES; PUBLIC SUPPLY	VERAS, TB (CORRESPONDING AUTHOR), UNIV FED PERNAMBUCO, RECIFE, PE, BRAZIL.; VERAS, TATIANE BARBOSA; RIBEIRO DE PAIVA, ANDERSON LUIZ; MENEZES BEZERRA DUARTE, MARTA MARIA; NAPOLEAO, DANIELA CARLA; DA SILVA PEREIRA CABRAL, JAIME JOAQUIM, UNIV FED PERNAMBUCO, RECIFE, PE, BRAZIL.; DA SILVA PEREIRA CABRAL, JAIME JOAQUIM, UNIV PERNAMBUCO, RECIFE, PE, BRAZIL.	THE CONTAMINATION OF WATER BY DRUG RESIDUES HAS OCCURRED ALL OVER THE WORLD, AROUSING INTEREST OF THE SCIENTIFIC COMMUNITY DUE TO POSSIBLE DELETERIOUS EFFECTS THAT CAN CAUSE TO HUMAN HEALTH AND TO ENVIRONMENT. CONVENTIONAL TREATMENT OF WATER DOES NOT REMOVE DRUG RESIDUES AS THEY ARE NOT LEGISLATED. KNOWLEDGE ABOUT THE CONCENTRATIONS OF EXPOSURE OF DRUG RESIDUES IN AQUATIC MATRICES GENERATES SUBSI…	UNIVERSIDADE FEDERAL DE PERNAMBUCO; UNIVERSIDADE DE PERNAMBUCO (UPE)	2025-03-02	10.1016/j.chemosphere.2019.01.167	1879-1298	FACEPE; CAPES; CNPQ	CHEMOSPHERE	CHEMOSPHERE	ENGLISH	NAPOLEAO, DANIELLA/0000-0002-2760-562X RIBEIRO DE PAIVA, ANDERSON LUIZ/0000-0003-3475-1454 DUARTE, MARTA/0000-0002-5447-1380 CABRAL, JAIME/0000-0002-1348-8004		PERGAMON-ELSEVIER SCIENCE LTD	ENVIRONMENTAL SCIENCES \& ECOLOGY	49	ANALYSIS OF THE PRESENCE OF ANTI-INFLAMMATORIES DRUGS IN SURFACE WATER: A CASE STUDY IN BEBERIBE RIVER - PE, BRAZIL	ARTICLE	WOS000462109200108	ENVIRONMENTAL SCIENCES	SCIENCE CITATION INDEX EXPANDED (SCI-EXPANDED)	2019	VERAS, TB (CORRESPONDING AUTHOR), UNIV FED PERNAMBUCO, RECIFE, PE, BRAZIL	ISI	UNIV FED PERNAMBUCO;UNIV FED PERNAMBUCO;UNIV PERNAMBUCO	7
		GOMES TB;SALES JUNIOR SF;SAINT'PIERRE;TATIANA DILLENBURG TD;CORREIA FV;HAUSER-DAVIS R;ANN A;SAGGIORO EM	CONTAMINANTS OF EMERGING CONCERN; PSYCHOTROPIC DRUGS; DANIO RERIO; OXIDATIVE STRESS; ESSENTIAL METAL HOMEOSTASIS	SAGGIORO, EM (CORRESPONDING AUTHOR), FIOCRUZ MS, DEPT SANEAMENTO \& SAUDE AMBIENTAL, ENSP, AVE BRASIL 4-365, BR-21040360 RIO DE JANEIRO, RJ, BRAZIL.; GOMES, THAIS BRAGA; SALES JUNIOR, SIDNEY FERNANDES; HAUSER-DAVIS, RACHEL ANN, FIOCRUZ MS, CESTEH, ENSP, AVE BRASIL 4-365, BR-21040360 RIO DE JANEIRO, RJ, BRAZIL.; CORREIA, FABIO VERISSIMO, UNIV FED ESTADO RIO DE JANEIRO, DEPT CIENCIAS NAT, AVE PASTE…	CONTAMINANTS OF EMERGING CONCERN HAVE BECOME AN IMPORTANT ENVIRONMENTAL PROBLEM, ESPECIALLY PHARMACEUTICALLY ACTIVE COMPOUNDS (PHACS), SINCE, AFTER USE, THESE DRUGS RETURN TO THE ENVIRONMENT, CONTAMINATING AQUATIC ECOSYSTEMS. SOME MAY DISPLAY THE ABILITY TO BIOACCUMULATE AND BIOMAGNIFY THROUGHOUT THE FOOD CHAIN, LEADING TO POTENTIAL ENVIRONMENTAL AND HUMAN DELETERIOUS EFFECTS WHICH ARE, HOWEVER, …	FUNDACAO OSWALDO CRUZ; UNIVERSIDADE FEDERAL DO ESTADO DO RIO DE JANEIRO; FUNDACAO OSWALDO CRUZ	2025-03-02	10.1016/j.ecoenv.2019.01.041	1090-2414	FAPERJ PROJECT [E-26/010.002117/2015, E-26/203.165/2017]; CNPQ PRODUCTIVITY GRANT	ECOTOX. ENVIRON. SAFE.	ECOTOXICOLOGY AND ENVIRONMENTAL SAFETY	ENGLISH	HAUSER-DAVIS, RACHEL/0000-0002-9451-471X VERISSIMO CORREIA, FABIO/0000-0002-4264-8919 SAINT PIERRE, TATIANA/0000-0002-7619-5620 BRAGA GOMES, THAIS/0000-0002-7615-2436 FERNANDES SALES JUNIOR, SIDNEY/0000-0001-7485-3207		ACADEMIC PRESS INC ELSEVIER SCIENCE	ENVIRONMENTAL SCIENCES \& ECOLOGY; TOXICOLOGY	17	SUBLETHAL PSYCHOTROPIC PHARMACEUTICAL EFFECTS ON THE MODEL ORGANISM <I>DANIO RERIO</I>: OXIDATIVE STRESS AND METAL DISHOMEOSTASIS	ARTICLE	WOS000459217600089	ENVIRONMENTAL SCIENCES; TOXICOLOGY	SCIENCE CITATION INDEX EXPANDED (SCI-EXPANDED)	2019	SAGGIORO, EM (CORRESPONDING AUTHOR), FIOCRUZ MS, DEPT SANEAMENTO \& SAUDE AMBIENTAL, ENSP, AVE BRASIL 4-365, BR-21040360 RIO DE JANEIRO, RJ, BRAZIL	ISI	EM (CORRESPONDING AUTHOR);UNIV FED ESTADO RIO DE JANEIRO	7
		REICHERT JF;SOUZA DM;MARTINS AF	ANTIPSYCHOTIC DRUGS; DISPERSIVE LIQUID-LIQUID MICROEXTRACTION; SOLID; PHASE EXTRACTION; LIQUID CHROMATOGRAPHY; HOSPITAL WASTEWATER SAMPLES; ENVIRONMENTAL RISK	MARTINS, AF (CORRESPONDING AUTHOR), UNIV FED SANTA MARIA, DEPT CHEM, CAMPUS CAMOBI, BR-97105900 SANTA MARIA, RS, BRAZIL.; REICHERT, JAQUELINE F.; SOUZA, DARLIANA M.; MARTINS, AYRTON F., UNIV FED SANTA MARIA, DEPT CHEM, CAMPUS CAMOBI, BR-97105900 SANTA MARIA, RS, BRAZIL.	THE RESIDUES OF PHARMACEUTICAL AND PERSONAL CARE PRODUCTS ARE THE CAUSE OF INCREASING CONCERN AROUND THE WORLD. THE AIM OF THIS STUDY WAS TO CARRY OUT THE QUANTIFICATION OF SIX ANTIPSYCHOTIC DRUGS IN HOSPITAL WASTEWATER WITH THE AID OF LIQUID CHROMATOGRAPHY-MASS SPECTROMETRY AND, SUBSEQUENTLY, MAKE A PRELIMINARY ASSESSMENT OF THE ENVIRONMENTAL RISK POSED. DISPERSIVE LIQUID-LIQUID MICROEXTRACTION …	UNIVERSIDADE FEDERAL DE SANTA MARIA (UFSM)	2025-03-02	10.1016/j.ecoenv.2018.12.021	1090-2414	BRAZILIAN FEDERAL AGENCY FOR SUPPORT AND EVALUATION OF GRADUATE EDUCATION (CAPES); BRAZILIAN NATIONAL COUNCIL FOR TECHNOLOGICAL AND SCIENTIFIC DEVELOPMENT (CNPQ) [PROEX0122041-42002010012P7-UFSM, 141567/2014-7]	ECOTOX. ENVIRON. SAFE.	ECOTOXICOLOGY AND ENVIRONMENTAL SAFETY	ENGLISH	MELLO SOUZA, DARLIANA/0000-0002-8434-5318		ACADEMIC PRESS INC ELSEVIER SCIENCE	ENVIRONMENTAL SCIENCES \& ECOLOGY; TOXICOLOGY	35	ANTIPSYCHOTIC DRUGS IN HOSPITAL WASTEWATER AND A PRELIMINARY RISK ASSESSMENT	ARTICLE	WOS000456890700069	ENVIRONMENTAL SCIENCES; TOXICOLOGY	SCIENCE CITATION INDEX EXPANDED (SCI-EXPANDED)	2019	MARTINS, AF (CORRESPONDING AUTHOR), UNIV FED SANTA MARIA, DEPT CHEM, CAMPUS CAMOBI, BR-97105900 SANTA MARIA, RS, BRAZIL	ISI	UNIV FED SANTA MARIA;UNIV FED SANTA MARIA	7
		SALGADO LD;MEISTER LUZ MARQUES AE;KRAMER RD;DE OLIVEIRA FG;MORETTO;SARAH LOTT SL;DE LIMA BA;PRODOCIMO MM;CESTARI MM;RODRIGUES DE AZEVEDO JC;SILVA S;DE ASSIS HC	METALS; POLYCYCLIC AROMATIC HYDROCARBONS; PHARMACEUTICAL AND PERSONAL; CARE PRODUCTS; BIOMARKERS; INTEGRATED BIOMARKER RESPONSE INDEX; FIELD; STUDY	DE ASSIS, HCS (CORRESPONDING AUTHOR), UNIV FED PARANA, POB 19031, BR-81530980 CURITIBA, PARANA, BRAZIL.; SALGADO, LILIAN DALAGO; DE OLIVEIRA, FERNANDO GARRIDO, UNIV FED PARANA, ECOL \& CONSERVAT POSTGRAD PROGRAM, POB 19031, BR-81530980 CURITIBA, PARANA, BRAZIL.; SALGADO, LILIAN DALAGO, CANANEIA RES INST, BR-11990000 CANANEIA, SP, BRAZIL.; MEISTER LUZ MARQUES, ANTONIO ERNESTO; MORETTO, SARAH LOTT;…	THIS STUDY COMBINED DATA OF THE CONCENTRATIONS OF METALS, POLYCYCLIC AROMATIC HYDROCARBONS (PAHS) AND PHARMACEUTICALS AND PERSONAL HYGIENE PRODUCTS (PPCPS) IN THE SEDIMENTS AND THE BIOLOGICAL RESPONSES OF THE ATHERINELLA BRASILIENSIS FISH IN TWO DIFFERENT SITES AND CLIMATE SEASONS IN THE ESTUARINE-LAGOON COMPLEX OF IGUAPE-CANANEIA, SOUTHEAST BRAZIL. THE PRESENCE OF METALS, PAHS, AND PPCPS WERE OB…	UNIVERSIDADE FEDERAL DO PARANA; UNIVERSIDADE FEDERAL DO PARANA; UNIVERSIDADE TECNOLOGICA FEDERAL DO PARANA; UNIVERSIDADE FEDERAL DO PARANA; UNIVERSIDADE FEDERAL DO PARANA	2025-03-02	10.1016/j.chemosphere.2018.11.204	1879-1298	CNPQ; CAPES	CHEMOSPHERE	CHEMOSPHERE	ENGLISH	AZEVEDO, JULIO CESAR/0000-0001-5358-0713 SILVA DE ASSIS, HELENA CRISTINA/0000-0002-1944-5726 LOTT MORETTO, SARAH/0000-0003-0023-0298		PERGAMON-ELSEVIER SCIENCE LTD	ENVIRONMENTAL SCIENCES \& ECOLOGY	20	INTEGRATED ASSESSMENT OF SEDIMENT CONTAMINANT LEVELS AND BIOLOGICAL RESPONSES IN SENTINEL FISH SPECIES <I>ATHERINELLA BRASILIENSIS</I> FROM A SUB-TROPICAL ESTUARY IN SOUTH ATLANTIC	ARTICLE	WOS000457511700002	ENVIRONMENTAL SCIENCES	SCIENCE CITATION INDEX EXPANDED (SCI-EXPANDED)	2019	DE ASSIS, HCS (CORRESPONDING AUTHOR), UNIV FED PARANA, POB 19031, BR-81530980 CURITIBA, PARANA, BRAZIL	ISI	UNIV FED PARANA;UNIV FED PARANA;CANANEIA RES INST;UNIV FED PARANA;FED TECHNOL UNIV PARANA;UNIV FED PARANA;UNIV FED PARANA	7
		ONDARZA PM;HADDAD SP;AVIGLIANO E;MIGLIORANZA KSB;BROOKS BW	EMERGENT CONTAMINANTS; PHARMACEUTICALS; ILLICIT DRUGS; FISH; ARGENTINA; PROTECTED AREAS	ONDARZA, PM (CORRESPONDING AUTHOR), DEAN FUNES 3350,B7600, MAR DEL PLATA, BUENOS AIRES, ARGENTINA.; ONDARZA, PAOLA M.; MIGLIORANZA, KARINA S. B., UNIV NACL MAR DEL PLATA, CONICET, INST INVEST MARINAS \& COSTERAS, LAB ETOTOXICOL \& CONTAMINAC AMBIENTAL, DEAN FUNES 3350,B7600, MAR DEL PLATA, BUENOS AIRES, ARGENTINA.; HADDAD, SAMUEL P.; BROOKS, BRYAN W., BAYLOR UNIV, CTR RESERVOIR \& AQUAT SYST RES,…	BECAUSE AN UNDERSTANDING OF AQUATIC BIOACCUMULATION OF HUMAN PHARMACEUTICALS IN LATIN AMERICA IS LIMITED, THIS AREA WAS RECENTLY IDENTIFIED AS A PRIORITY ENVIRONMENTAL QUALITY RESEARCH NEED. WE EXAMINED BIOACCUMULATION OF TWENTY-SEVEN PHARMACEUTICALS. ILLICIT DRUGS AND THEIR METABOLITES IN MUSCLE, LIVER AND GILLS OF MULTIPLE FISH SPECIES (RHAMDIA QUELEN, HYPOSTOMUS COMMERSONI, MOTTOS LACERDAE, PR…	CONSEJO NACIONAL DE INVESTIGACIONES CIENTIFICAS Y TECNICAS (CONICET); NATIONAL UNIVERSITY OF MAR DEL PLATA; BAYLOR UNIVERSITY; CONSEJO NACIONAL DE INVESTIGACIONES CIENTIFICAS Y TECNICAS (CONICET)	2025-03-02	10.1016/j.scitotenv.2018.08.383	1879-1026	CONICET PIP [0596/2013]; ANPCYT PICT FROM ARGENTINA [2160/2015]; BAYLOR UNIVERSITY, USA	SCI. TOTAL ENVIRON.	SCIENCE OF THE TOTAL ENVIRONMENT	ENGLISH	ONDARZA, PAOLA MARIANA/0000-0001-5084-6467 BROOKS, BRYAN/0000-0002-6277-9852 MIGLIORANZA, KARINA S. B./0000-0002-7587-4760 AVIGLIANO, ESTEBAN/0000-0002-3620-2291		ELSEVIER	ENVIRONMENTAL SCIENCES \& ECOLOGY	89	PHARMACEUTICALS, ILLICIT DRUGS AND THEIR METABOLITES IN FISH FROM ARGENTINA: IMPLICATIONS FOR PROTECTED AREAS INFLUENCED BY URBANIZATION	ARTICLE	WOS000446076500097	ENVIRONMENTAL SCIENCES	SCIENCE CITATION INDEX EXPANDED (SCI-EXPANDED)	2019	ONDARZA, PM (CORRESPONDING AUTHOR), DEAN FUNES 3350,B7600, MAR DEL PLATA, BUENOS AIRES, ARGENTINA	ISI	PM (CORRESPONDING AUTHOR);UNIV NACL MAR DEL PLATA;BAYLOR UNIV;UNIV NACL BUENOS AIRES	7
		ARSAND JB;HOFF RB;JANK L;DALLEGRAVE A;GALEAZZI C;BARRETO F;PIZZOLATO TM	EMERGING CONTAMINANTS; ENVIRONMENTAL ANALYSIS; SURFACE WATER; NON-TARGET; ANALYSIS; VALIDATION; SOLID-PHASE EXTRACTION	PIZZOLATO, TM (CORRESPONDING AUTHOR), UNIV FED RIO GRANDE DO SUL, INST QUIM, AVE BENTO GONCALVES 9500, BR-91501970 PORTO ALEGRE, RS, BRAZIL.; ARSAND, JULIANA BAZZAN; DALLEGRAVE, ALEXSANDRO; GALEAZZI, CAROLINA; PIZZOLATO, TANIA MARA, UNIV FED RIO GRANDE DO SUL, INST QUIM, AVE BENTO GONCALVES 9500, BR-91501970 PORTO ALEGRE, RS, BRAZIL.; HOFF, RODRIGO BARCELLOS; JANK, LOUISE; BARRETO, FABIANO, MINIS…	AQUATIC SYSTEM CONTAMINATION IS A SUBJECT OF CONCERN DUE TO THE HIGH NUMBER OF CONTAMINANTS WITH THE POTENTIAL TO BE HAZARDOUS FOR PLANT AND ANIMAL SPECIES, INCLUDING HUMANS. A LARGE NUMBER OF ANALYTICAL METHODS HAVE BEEN DEVELOPED TO EVALUATE THE EXTENSION OF WATER RESOURCE POLLUTION, MOST OF THEM FOCUSED ON TARGET RESIDUE ANALYSIS. SCREENING METHODS FOR POTENTIAL TARGET AND NON-TARGET COMPOUNDS…	UNIVERSIDADE FEDERAL DO RIO GRANDE DO SUL	2025-03-02	10.1007/s11270-018-4036-2	1573-2932	CNPQ [PVE 163/2012]; CAPES [PVE 163/2012]	WATER AIR SOIL POLLUT.	WATER AIR AND SOIL POLLUTION	ENGLISH	DALLEGRAVE, ALEXSANDRO/0000-0003-4868-2250 HOFF, RODRIGO/0000-0003-2516-9446		SPRINGER INTERNATIONAL PUBLISHING AG	ENVIRONMENTAL SCIENCES \& ECOLOGY; METEOROLOGY \& ATMOSPHERIC SCIENCES; WATER RESOURCES	28	WIDE-SCOPE DETERMINATION OF PHARMACEUTICALS AND PESTICIDES IN WATER SAMPLES: QUALITATIVE AND CONFIRMATORY SCREENING METHOD USING LC-QTOF-MS	ARTICLE	WOS000452338500001	ENVIRONMENTAL SCIENCES; METEOROLOGY \& ATMOSPHERIC SCIENCES; WATER RESOURCES	SCIENCE CITATION INDEX EXPANDED (SCI-EXPANDED)	2018	PIZZOLATO, TM (CORRESPONDING AUTHOR), UNIV FED RIO GRANDE DO SUL, INST QUIM, AVE BENTO GONCALVES 9500, BR-91501970 PORTO ALEGRE, RS, BRAZIL	ISI	UNIV FED RIO GRANDE DO SUL;UNIV FED RIO GRANDE DO SUL;LAB NACL AGR LANAGRO RS	8
		ARSAND JB;HOFF RB;JANK L;MEIRELLES LN;SILVIA DIAZ-CRUZ M;PIZZOLATO TM;BARCELO D	AMOXICILLIN; AMPICILLIN; EMERGING CONTAMINANTS; ENVIRONMENTAL ANALYSIS; HIGH RESOLUTION MASS SPECTROMETRY; TRANSFORMATION PRODUCTS	PIZZOLATO, TM (CORRESPONDING AUTHOR), UNIV FED RIO GRANDE DO SUL, INST QUIM, AV BENTO GONCALVES 9500, BR-91501970 PORTO ALEGRE, RS, BRAZIL.; ARSAND, JULIANA BAZZAN; MEIRELLES, LUCAS N.; PIZZOLATO, TANIA MARA, UNIV FED RIO GRANDE DO SUL, INST QUIM, AV BENTO GONCALVES 9500, BR-91501970 PORTO ALEGRE, RS, BRAZIL.; HOFF, RODRIGO BARCELLOS; JANK, LOUISE, MINIST AGR PECUDRIA \& ABASTECIMENTO BRASIL, LAB…	ANTIBIOTICS ARE WIDELY USED IN HUMAN MEDICINE AND VETERINARY PRODUCTION. RESIDUES OF THESE COMPOUNDS REACH THE WATER SOURCES THROUGH WASTE OR DIRECT APPLICATION (E.G. AQUACULTURE). THE CONSTANT INPUT OF THE PARENT DRUGS AND THEIR TRANSFORMATION PRODUCTS INTO THE ENVIRONMENT LEADS THESE PHARMACEUTICALS TO BE CONSIDERED AS EMERGING POLLUTANTS. FOR SOME MOLECULES, THE PATHWAY OF DEGRADATION AND FORM…	UNIVERSIDADE FEDERAL DO RIO GRANDE DO SUL; CONSEJO SUPERIOR DE INVESTIGACIONES CIENTIFICAS (CSIC); CSIC - CENTRO DE INVESTIGACION Y DESARROLLO PASCUAL VILA (CID-CSIC); CSIC - INSTITUTO DE DIAGNOSTICO AMBIENTAL Y ESTUDIOS DEL AGUA (IDAEA)	2025-03-02	10.1016/j.scitotenv.2018.06.122	1879-1026	MINISTRY OF AGRICULTURE, LIVESTOCK AND FOOD SUPPLY (MAPA); GENERALITAT DE CATALUNYA (CONSOLIDATED RESEARCH GROUP: WATER AND SOIL QUALITY UNIT) [2014-SGR-418]; CAPES (PROJECT PVE) [163/2012]	SCI. TOTAL ENVIRON.	SCIENCE OF THE TOTAL ENVIRONMENT	ENGLISH	HOFF, RODRIGO/0000-0003-2516-9446 BARCELO, DAMIA/0000-0002-8873-0491 DIAZ CRUZ, SILVIA/0000-0003-3331-4076		ELSEVIER	ENVIRONMENTAL SCIENCES \& ECOLOGY	46	TRANSFORMATION PRODUCTS OF AMOXICILLIN AND AMPICILLIN AFTER PHOTOLYSIS IN AQUEOUS MATRICES: IDENTIFICATION AND KINETICS	ARTICLE	WOS000439405600094	ENVIRONMENTAL SCIENCES	SCIENCE CITATION INDEX EXPANDED (SCI-EXPANDED)	2018	PIZZOLATO, TM (CORRESPONDING AUTHOR), UNIV FED RIO GRANDE DO SUL, INST QUIM, AV BENTO GONCALVES 9500, BR-91501970 PORTO ALEGRE, RS, BRAZIL	ISI	UNIV FED RIO GRANDE DO SUL;UNIV FED RIO GRANDE DO SUL;LABNACL AGR LANAGRO RS;DEPT ENVIRONM CHEM	8
		BOTERO-COY AM;MARTINEZ-PACHON D;BOIX C;RINCON RJ;CASTILLO N;ARIAS-MARIN LP;MANRIQUE-LOSADA L;TORRES-PALMA R;MONCAYO-LASSO A;HERNANDEZ F	PHARMACEUTICALS; EMERGING CONTAMINANTS; WASTEWATER; COLOMBIA; LIQUID; CHROMATOGRAPHY-TANDEM MASS SPECTROMETRY; WASTEWATER TREATMENT PLANTS	HERNÁNDEZ, F (CORRESPONDING AUTHOR), UNIV JAUME 1, RES INST PESTICIDES \& WATER IUPA, CASTELLON DE LA PLANA, SPAIN.; MONCAYO-LASSO, A (CORRESPONDING AUTHOR), UNIV ANTONIO NARINO, FAC CIENCIAS, GRP INVEST CIENCIAS BIOL \& QUIM, BOGOTA, COLOMBIA.; BOTERO-COY, A. M.; BOIX, C.; HERNANDEZ, F., UNIV JAUME 1, RES INST PESTICIDES \& WATER IUPA, CASTELLON DE LA PLANA, SPAIN.; MARTINEZ-PACHON, D.; RINCON, …	IN THIS WORK, THE PRESENCE OF 20 PHARMACEUTICALS IN WASTEWATER FROM COLOMBIA IS INVESTIGATED. SEVERAL WIDELY CONSUMED COMPOUNDS HAVE BEEN DETECTED IN WASTEWATER SAMPLES FROM DIFFERENT ORIGINS AND GEOGRAPHICAL AREAS IN COLOMBIA. THE STUDIED PHARMACEUTICALS INCLUDED ANTIBIOTICS, ANALGESICS AND ANTI-INFLAMMATORIES, CHOLESTEROL LOWERING STAIN DRUGS, LIPID REGULATORS, AND ANTI-DEPRESSANTS. THE INVESTI…	UNIVERSITAT JAUME I; UNIVERSIDAD ANTONIO NARINO; UNIVERSIDAD DE ANTIOQUIA; UNIVERSIDAD DE ANTIOQUIA	2025-03-02	10.1016/j.scitotenv.2018.06.088	1879-1026	COLCIENCIAS [111571149790, 111577757323, 111571149740]; UNIVERSIDAD DE LA AMAZONIA [600.6.519]; GENERALITAT VALENCIANA, SPAIN [II 2014/023]	SCI. TOTAL ENVIRON.	SCIENCE OF THE TOTAL ENVIRONMENT	ENGLISH	TORRES, RICARDO/0000-0003-4583-9849 MONCAYO-LASSO, ALEJANDRO/0000-0002-9675-3896 MANRIQUE-LOSADA, LIS/0000-0001-8457-608X HERNANDEZ, FELIX/0000-0003-1268-3083 RINCON ORTIZ, ROLANDO JAVIER/0000-0001-5968-533X BOTERO-COY, ANA MARIA/0000-0002-2118-7797 MARTINEZ-PACHON, DIANA/0000-0001-5496-273X BOIX, CLARA/0000-0001-8911-5338		ELSEVIER	ENVIRONMENTAL SCIENCES \& ECOLOGY	194	AN INVESTIGATION INTO THE OCCURRENCE AND REMOVAL OF PHARMACEUTICALS IN COLOMBIAN WASTEWATER	ARTICLE	WOS000439405600083	ENVIRONMENTAL SCIENCES	SCIENCE CITATION INDEX EXPANDED (SCI-EXPANDED)	2018	HERNÁNDEZ, F (CORRESPONDING AUTHOR), UNIV JAUME 1, RES INST PESTICIDES \& WATER IUPA, CASTELLON DE LA PLANA, SPAIN	ISI	CASTELLON DE LA PLANA;UNIV ANTONIO NARINO;CASTELLON DE LA PLANA;UNIV ANTONIO NARINO;UNIV ANTIOQUIA;UNIV AMAZONIA;UNIV ANTIOQUIA	8
		CORTEZ FS;DA SILVA SOUZA L;GUIMARAES L;LOPES L;ALMEIDA JE;PUSCEDDU FH;MARANHO;LUCIANE ALVES LA;MOTA LG;NOBRE CR;MORENO BB;DE SOUZA ABESSA DM;CESAR;AUGUSTO A;SANTOS AR;SEABRA PEREIRA CD	ANTIHYPERTENSIVE; SEAWATER; EMERGING CONTAMINANTS; PHARMACEUTICALS; ECOTOXICOLOGY	PEREIRA, CDS (CORRESPONDING AUTHOR), UNIV FED SAO PAULO, DEPT CIENCIAS MAR, CAMPUS BAIXADA SANTISTA,MARIA MAXIMO ST 168, BR-11030100 SAO PAULO, BRAZIL.; CORTEZ, FERNANDO SANZI; GUIMARAES, LUCIANA LOPES; PUSCEDDU, FABIO HERMES; MARANHO, LUCIANE ALVES; CESAR, AUGUSTO; SANTOS, ALDO RAMOS; SEABRA PEREIRA, CAMILO DIAS, UNISANTA UNIV SANTA CECILIA, SANTOS, SP, BRAZIL.; CORTEZ, FERNANDO SANZI; MARANHO, …	THE ANTIHYPERTENSIVE LOSARTAN (LOS) HAS BEEN DETECTED IN WASTEWATER AND ENVIRONMENTAL MATRICES, HOWEVER FURTHER STUDIES FOCUSED ON ASSESSING THE ECOTOXICOLOGICAL EFFECTS ON AQUATIC ECOSYSTEMS ARE NECESSARY. CONSIDERING THE INTENSIVE USE OF THIS PHARMACEUTICAL AND ITS DISCHARGES INTO COASTAL ZONES, OUR STUDY AIMED TO DETERMINE THE ENVIRONMENTAL CONCENTRATIONS OF LOS IN SEAWATER, AS WELL AS TO ASSE…	UNIVERSIDADE SANTA CECILIA; UNIVERSIDADE FEDERAL DE SAO PAULO (UNIFESP)	2025-03-02	10.1016/j.scitotenv.2018.05.069	1879-1026	CNPQ [481358/2012-9, 481553/2012-6]; CNPQ	SCI. TOTAL ENVIRON.	SCIENCE OF THE TOTAL ENVIRONMENT	ENGLISH	RAMOS SANTOS, ALDO/0000-0003-0236-1910 ABESSA, DENIS/0000-0003-4609-1668 PUSCEDDU, FABIO/0000-0003-0336-7310 SANZI CORTEZ, FERNANDO/0000-0001-9151-6878 SEABRA PEREIRA, CAMILO/0000-0001-8357-8112 RODRIGUES NOBRE, CAIO/0000-0001-6626-3354 /0000-0002-5388-161X BARBOSA MORENO, BEATRIZ/0000-0003-3212-9717 DA SILVA SOUZA, LORENA/0000-0002-6197-7670 ALVES MARANHO, LUCIANE/0000-0002-0550-9477		ELSEVIER SCIENCE BV	ENVIRONMENTAL SCIENCES \& ECOLOGY	50	ECOTOXICOLOGICAL EFFECTS OF LOSARTAN ON THE BROWN MUSSEL <I>PERNA PERNA</I> AND ITS OCCURRENCE IN SEAWATER FROM SANTOS BAY (BRAZIL)	ARTICLE	WOS000436605400130	ENVIRONMENTAL SCIENCES	SCIENCE CITATION INDEX EXPANDED (SCI-EXPANDED)	2018	PEREIRA, CDS (CORRESPONDING AUTHOR), UNIV FED SAO PAULO, DEPT CIENCIAS MAR, CAMPUS BAIXADA SANTISTA,MARIA MAXIMO ST 168, BR-11030100 SAO PAULO, BRAZIL	ISI	UNIV FED SAO PAULO;UNISANTA UNIV SANTA CECILIA;UNESP UNIV ESTADUAL PAULISTA JULIO DE MESQUITA;UCA UNIV CADIZ;UNIFESP UNIV FED SAO PAULO	8
		SPOSITO JC;MONTAGNER CC;CASADO M;NAVARRO-MARTIN L;JUT SOLORZANO JC;PINA B;GRISOLIA AB	SURFACE WATER; ENVIRONMENTAL RISK; EMBRYO; DANIO RERIO; POTENTIAL; TOXICITY	GRISOLIA, AB (CORRESPONDING AUTHOR), FED UNIV GRANDE DOURADOS UFGD, FAC BIOL \& ENVIRONM SCI, DOURADOS, MS, BRAZIL.; SPOSITO, JULIANA C., V, FED UNIV GRANDE DOURADOS UFGD, FAC EXACT SCI \& TECHNOL, DOURADOS, MS, BRAZIL.; MONTAGNER, CASSIANA C., UNIV ESTADUAL CAMPINAS, INST CHEM, ENVIRONM CHEM LAB, CAMPINAS, SP, BRAZIL.; CASADO, MARTA; NAVARRO-MARTIN, LAIA; PINA, BENJAMIN, CSIC, DEPT ENVIRONM CHEM…	EMERGING CONTAMINANTS (ECS) ARE SYNTHETIC OR NATURALLY OCCURRING CHEMICALS THAT ARE NOT COMMONLY MONITORED DESPITE HAVING THE POTENTIAL OF ENTERING THE ENVIRONMENT AND CAUSING ADVERSE ECOLOGICAL AND/ OR HUMAN HEALTH EFFECTS. THIS STUDY AIMED TO DETERMINE WHETHER ECS ARE PRESENT IN THE SURFACE WATERS OF TWO RIVERS IN MATO GROSSO DO SUL STATE, BRAZIL, AND EVALUATE THE EFFECTS OF ECS MIXTURES AT ENV…	UNIVERSIDADE FEDERAL DA GRANDE DOURADOS; UNIVERSIDADE ESTADUAL DE CAMPINAS; CONSEJO SUPERIOR DE INVESTIGACIONES CIENTIFICAS (CSIC); CSIC - CENTRO DE INVESTIGACION Y DESARROLLO PASCUAL VILA (CID-CSIC); CSIC - INSTITUTO DE DIAGNOSTICO AMBIENTAL Y ESTUDIOS DEL AGUA (IDAEA); UNIVERSIDADE ESTADUAL DE MATO GROSSO DO SUL; UNIVERSIDADE FEDERAL DA GRANDE DOURADOS	2025-03-02	10.1016/j.chemosphere.2018.06.046	1879-1298	COORDINATION FOR THE IMPROVEMENT OF HIGHER EDUCATION PERSONNEL AND THE FOUNDATION; DEVELOPMENT OF EDUCATION, SCIENCE, AND TECHNOLOGY OF THE STATE OF MATO GROSSO DO SUL	CHEMOSPHERE	CHEMOSPHERE	ENGLISH	JUT SOLORZANO, JULIO CESAR/0000-0002-9217-7836 BARUFATTI, ALEXEIA/0000-0001-8789-2117 MONTAGNER, CASSIANA CAROLINA/0000-0002-6475-5969 NAVARRO MARTIN, LAIA/0000-0001-6554-8833 PINA, BENJAMIN/0000-0001-9216-2768		PERGAMON-ELSEVIER SCIENCE LTD	ENVIRONMENTAL SCIENCES \& ECOLOGY	80	EMERGING CONTAMINANTS IN BRAZILIAN RIVERS: OCCURRENCE AND EFFECTS ON GENE EXPRESSION IN ZEBRAFISH (<I>DANIO RERIO</I>) EMBRYOS	ARTICLE	WOS000442714400075	ENVIRONMENTAL SCIENCES	SCIENCE CITATION INDEX EXPANDED (SCI-EXPANDED)	2018	GRISOLIA, AB (CORRESPONDING AUTHOR), FED UNIV GRANDE DOURADOS UFGD, FAC BIOL \& ENVIRONM SCI, DOURADOS, MS, BRAZIL	ISI	FED UNIV GRANDE DOURADOS UFGD;FED UNIV GRANDE DOURADOS UFGD;UNIV ESTADUAL CAMPINAS;DEPT ENVIRONM CHEM;STATE UNIV MATO GROSSO DO SUL UEMS;FED UNIV GRANDE DOURADOS UFGD	8
		CORREA DE BARROS AL;SCHMIDT FF;DE AQUINO;SERGIO FRANCISCO SF;DE CASSIA FRANCO AFONSO RJ	PHARMACEUTICALS; HPLC-ESI-MS/MS; LOW-TEMPERATURE PARTITIONING; EXTRACTION; SURFACE WATER	AFONSO, RJDF (CORRESPONDING AUTHOR), UFOP, CHEM DEPT, BR-35400000 OUNA PRETO, MG, BRAZIL.; CORREA DE BARROS, ANDRE LUIS, UNIV FED OURO PRETO, ENVIRONM ENGN POSTGRAD PROGRAM PROAMB, BR-35400000 OURO PRETO, MG, BRAZIL.; SCHMIDT, FELIX FLORIAN, UNIV FED OURO PRETO, UNDERGRAD EXCHANGE PROGRAM, BR-3540000 OURO PRETO, MG, BRAZIL.; SCHMIDT, FELIX FLORIAN, UNIV TUBINGEN, NAT \& MED SCI INST, MARKWIESENST…	A SIMPLE, INEXPENSIVE, VERSATILE, AND ENVIRONMENT-FRIENDLY EXTRACTION METHOD, USING LOW-TEMPERATURE PARTITIONING EXTRACTION (LTPE), WAS VALIDATED TO QUANTIFY PHARMACEUTICAL-ACTIVE COMPOUNDS (PHACS) IN SURFACE WATER SAMPLES BY HIGH-PERFORMANCE LIQUID CHROMATOGRAPHY COUPLED TO ELECTROSPRAY IONIZATION TANDEM MASS SPECTROMETRY (HPLC-ESI-MS/MS). THE PHACS ANALYZED WERE ACETAMINOPHEN, BEZAFIBRATE, DICL…	UNIVERSIDADE FEDERAL DE OURO PRETO; UNIVERSIDADE FEDERAL DE OURO PRETO; EBERHARD KARLS UNIVERSITY OF TUBINGEN; UNIVERSIDADE FEDERAL DE OURO PRETO	2025-03-02	10.1007/s11356-018-2123-y	1614-7499	COORDENACAO DE APERFEICOAMENTO DE PESSOAL DE NIVEL SUPERIOR (CAPES); FUNDACAO DE AMPARO A PESQUISA DO ESTADO DE MINAS GERAIS (FAPEMIG); CONSELHO NACIONAL DE DESENVOLVIMENTO CIENTIFICO E TECNOLOGICO (CNPQ); UNIVERSIDADE FEDERAL DE OURO PRETO	ENVIRON. SCI. POLLUT. RES.	ENVIRONMENTAL SCIENCE AND POLLUTION RESEARCH	ENGLISH			SPRINGER HEIDELBERG	ENVIRONMENTAL SCIENCES \& ECOLOGY	32	DETERMINATION OF NINE PHARMACEUTICAL ACTIVE COMPOUNDS IN SURFACE WATERS FROM PARAOPEBA RIVER BASIN IN BRAZIL BY LTPE-HPLC-ESI-MS/MS	ARTICLE	WOS000437395400066	ENVIRONMENTAL SCIENCES	SCIENCE CITATION INDEX EXPANDED (SCI-EXPANDED)	2018	AFONSO, RJDF (CORRESPONDING AUTHOR), UFOP, CHEM DEPT, BR-35400000 OUNA PRETO, MG, BRAZIL	ISI	RJDF (CORRESPONDING AUTHOR);UNIV FED OURO PRETO;UNIV FED OURO PRETO;UNIV TUBINGEN	8
		SOUZA DM;REICHERT JF;MARTINS AF	ANTI-CANCER DRUGS; HOSPITAL EFFLUENT; MICROEXTRACTION; HPLC-FLD; ECOTOXICOLOGICAL RISK	MARTINS, AF (CORRESPONDING AUTHOR), UNIV FED SANTA MARIA, DEPT CHEM, CAMPUS CAMOBI, BR-97105900 SANTA MARIA, RS, BRAZIL.; SOUZA, DARLIANA M.; REICHERT, JAQUELINE F.; MARTINS, AYRTON F., UNIV FED SANTA MARIA, DEPT CHEM, CAMPUS CAMOBI, BR-97105900 SANTA MARIA, RS, BRAZIL.	CURRENTLY, THERE IS AN INCREASING USE OF ANTI-CANCER DRUGS, AND HENCE THEIR OCCURRENCE IN THE ENVIRONMENT MUST BE PROPERLY MANAGED, IN PARTICULAR, IN THE LIGHT OF THEIR HIGH DEGREE OF TOXICITY. IN THIS STUDY, ANALYTICAL METHODS USING HPLC-FLD ASSISTED BY MICROEXTRACTION AND SOLID PHASE EXTRACTION, WERE DEVELOPED AND VALIDATED FOR THE DETERMINATION OF DOXORUBICIN, DAUNORUBICIN, EPIRUBICIN AND IRIN…	UNIVERSIDADE FEDERAL DE SANTA MARIA (UFSM)	2025-03-02	10.1016/j.chemosphere.2018.02.164	1879-1298	CNPQ (BRAZILIAN NATIONAL COUNCIL OF TECHNOLOGICAL AND SCIENTIFIC DEVELOPMENT); CAPES (BRAZILIAN FEDERAL AGENCY FOR SUPPORT AND EVALUATION OF GRADUATE EDUCATION)	CHEMOSPHERE	CHEMOSPHERE	ENGLISH	MELLO SOUZA, DARLIANA/0000-0002-8434-5318		PERGAMON-ELSEVIER SCIENCE LTD	ENVIRONMENTAL SCIENCES \& ECOLOGY	41	A SIMULTANEOUS DETERMINATION OF ANTI-CANCER DRUGS IN HOSPITAL EFFLUENT BY DLLME HPLC-FLD, TOGETHER WITH A RISK ASSESSMENT	ARTICLE	WOS000430895300020	ENVIRONMENTAL SCIENCES	SCIENCE CITATION INDEX EXPANDED (SCI-EXPANDED)	2018	MARTINS, AF (CORRESPONDING AUTHOR), UNIV FED SANTA MARIA, DEPT CHEM, CAMPUS CAMOBI, BR-97105900 SANTA MARIA, RS, BRAZIL	ISI	UNIV FED SANTA MARIA;UNIV FED SANTA MARIA	8
		ARCHUNDIA D;BOITHIAS L;DUWIG C;MOREL MC;AVILES GF;MARTINS JMF	ATTENUATION; CHEMICAL EXPOSURE; PHARMACEUTICALLY ACTIVE COMPOUNDS; (PHACS); PREDICTED ENVIRONMENTAL CONCENTRATION (PEC)	DUWIG, C (CORRESPONDING AUTHOR), UNIV GRENOBLE ALPES, CNRS, IRD, GRENOBLE INP,IGE, F-38000 GRENOBLE, FRANCE.; ARCHUNDIA, D.; DUWIG, C.; MOREL, M. -C.; AVILES, G. FLORES; MARTINS, J. M. F., UNIV GRENOBLE ALPES, CNRS, IRD, GRENOBLE INP,IGE, F-38000 GRENOBLE, FRANCE.; BOITHIAS, L., UNIV TOULOUSE, CNRS, CNES, GEOSCI ENVIRONM TOULOUSE,IRD,UPS, TOULOUSE, FRANCE.; ARCHUNDIA, D., ERNO CONACYT, AV LUIS DO…	ANTIBIOTICS ARE EMERGENT CONTAMINANTS THAT CAN INDUCE ADVERSE EFFECTS IN TERRESTRIAL AND AQUATIC ORGANISMS. THE SURFACE WATER COMPARTMENT IS OF PARTICULAR CONCERN AS IT RECEIVES DIRECT WASTE WATER DISCHARGE. MODELING IS HIGHLIGHTED AS AN ESSENTIAL TOOL TO UNDERSTAND THE FATE AND BEHAVIOR OF THESE COMPOUNDS AND TO ASSESS THEIR ECO-TOXICOLOGICAL RISK. THIS STUDY AIMS AT TESTING THE ABILITY OF THE G…	INSTITUT DE RECHERCHE POUR LE DEVELOPPEMENT (IRD); CENTRE NATIONAL DE LA RECHERCHE SCIENTIFIQUE (CNRS); COMMUNAUTE UNIVERSITE GRENOBLE ALPES; INSTITUT NATIONAL POLYTECHNIQUE DE GRENOBLE; UNIVERSITE GRENOBLE ALPES (UGA); UNIVERSITE DE TOULOUSE; UNIVERSITE TOULOUSE III - PAUL SABATIER; INSTITUT DE RECHERCHE POUR LE DEVELOPPEMENT (IRD); CENTRE NATIONAL DE LA RECHERCHE SCIENTIFIQUE (CNRS); HESAM UNIV…	2025-03-02	10.1016/j.scitotenv.2017.12.026	1879-1026	LABEX OSUG@, ANR GRANT [ANR-10-LABX-56]; CONACYT	SCI. TOTAL ENVIRON.	SCIENCE OF THE TOTAL ENVIRONMENT	ENGLISH	BOITHIAS, LAURIE/0000-0003-3414-7329 MOREL, MARIE-CHRISTINE/0000-0001-8975-2492 MARTINS, JEAN/0000-0003-0314-1311 FLORES AVILES, GABRIELA PATRICIA/0000-0003-3252-4469 DUWIG, CELINE/0000-0003-1505-8996 ARCHUNDIA, DENISSE/0000-0003-4957-7153		ELSEVIER SCIENCE BV	ENVIRONMENTAL SCIENCES \& ECOLOGY	29	ENVIRONMENTAL FATE AND ECOTOXICOLOGICAL RISK OF THE ANTIBIOTIC SULFAMETHOXAZOLE ACROSS THE KATARI CATCHMENT (BOLIVIAN ALTIPLANO): APPLICATION OF THE GREAT-ER MODEL	ARTICLE	WOS000426349000105	ENVIRONMENTAL SCIENCES	SCIENCE CITATION INDEX EXPANDED (SCI-EXPANDED)	2018	DUWIG, C (CORRESPONDING AUTHOR), UNIV GRENOBLE ALPES, CNRS, IRD, GRENOBLE INP,IGE, F-38000 GRENOBLE, FRANCE	ISI	UNIV GRENOBLE ALPES;ARCHUNDIA;G. FLORES;UNIV GRENOBLE ALPES;UNIV TOULOUSE;ARCHUNDIA;LAB ANAL CHIM AND BIOANAL;G. FLORES	8
		LESSER LE;MORA A;MOREAU C;MAHLKNECHT;JURGEN J;HERNANDEZ-ANTONIO A;RAMIREZ AI;BARRIOS-PINA H	ORGANIC CONTAMINANTS; PHARMACEUTICALLY ACTIVE COMPOUNDS; ENDOCRINE; DISRUPTORS; WATER RESOURCES; MEZQUITAL VALLEY; MEXICO	MORA, A (CORRESPONDING AUTHOR), TECNOL MONTERREY, ESCUELA INGN \& CIENCIAS, CTR AGUA AMER LATINA \& CARIBE, AV EUGENIO GARZA SADA SUR 2501, MONTERREY 64849, NUEVO LEON, MEXICO.; LESSER, LUIS E., LESSER \& ASOCIADOS SA CV, QUERETARO, MEXICO.; LESSER, LUIS E.; HERNANDEZ-ANTONIO, ARTURO, TECNOL MONTERREY, ESCUELA INGN \& CIENCIAS, MONTERREY, MEXICO.; MORA, ABRAHAN; MOREAU, CRISTINA; MAHLKNECHT, JURG…	THE MEZQUITAL VALLEY SYSTEM IS THE WORLD'S OLDEST AND LARGEST EXAMPLE WITH REGARD TO USE OF UNTREATED WASTEWATER FOR AGRICULTURAL IRRIGATION. BECAUSE OF THE ARTIFICIAL HIGH RECHARGE ASSOCIATED WITH THE MEZQUITAL VALLEY AQUIFERS, GROUNDWATER IS EXTRACTED FOR HUMAN CONSUMPTION, AND THERE ARE PLANS TO USE THIS GROUNDWATER AS A WATER RESOURCE FOR MEXICO CITY. THUS, THIS STUDY ANALYZED 218 ORGANIC MIC…	TECNOLOGICO DE MONTERREY; TECNOLOGICO DE MONTERREY	2025-03-02	10.1016/j.chemosphere.2018.01.154	1879-1298		CHEMOSPHERE	CHEMOSPHERE	ENGLISH	MOREAU TUERO, CRISTINA/0000-0002-6772-4367 MORA, ABRAHAN/0000-0002-9132-5622 MAHLKNECHT, JURGEN/0000-0002-5708-0043		PERGAMON-ELSEVIER SCIENCE LTD	ENVIRONMENTAL SCIENCES \& ECOLOGY	144	SURVEY OF 218 ORGANIC CONTAMINANTS IN GROUNDWATER DERIVED FROM THE WORLD'S LARGEST UNTREATED WASTEWATER IRRIGATION SYSTEM: MEZQUITAL VALLEY, MEXICO	ARTICLE	WOS000427338800059	ENVIRONMENTAL SCIENCES	SCIENCE CITATION INDEX EXPANDED (SCI-EXPANDED)	2018	MORA, A (CORRESPONDING AUTHOR), TECNOL MONTERREY, ESCUELA INGN \& CIENCIAS, CTR AGUA AMER LATINA \& CARIBE, AV EUGENIO GARZA SADA SUR 2501, MONTERREY 64849, NUEVO LEON, MEXICO	ISI	CTR AGUA AMER LATINA AND CARIBE;CTR AGUA AMER LATINA AND CARIBE	8
		DAMASCENO DE OLIVEIRA LL;NUNES B;ANTUNES S;CRISTINA C;CAMPITELLI-RAMOS R;ROCHA O	ACETAMINOPHEN; DICLOFENAC; PROPRANOLOL; AQUATIC ORGANISMS; TROPICAL; CRUSTACEAN; ECOTOXICOLOGICAL EFFECTS	DE OLIVEIRA, LLD (CORRESPONDING AUTHOR), UNIV SAO PAULO, ESCOLA ENGN SAO CARLOS, AVE TRABALHADOR SAO CARLENSE 400, SAO CARLOS, SP, BRAZIL.; DAMASCENO DE OLIVEIRA, LAIRA L.; CAMPITELLI-RAMOS, RAPHAEL, UNIV SAO PAULO, ENGN SCH SAO CARLOS, POST GRAD PROGRAM ENVIRONM ENGN SCI, AVE TRABALHADOR SAO CARLENSE 400, SAO CARLOS, SP, BRAZIL.; DAMASCENO DE OLIVEIRA, LAIRA L., UNIV SAO PAULO, ESCOLA ENGN SAO C…	AMONG EMERGING CONTAMINANTS, PHARMACEUTICALS ARE ONE OF THE MOST RELEVANT GROUPS OF SUBSTANCES FOUND IN AQUATIC ENVIRONMENT, DUE TO THEIR UNIVERSAL USE, SPECIFIC PHYSICAL-CHEMICAL PROPERTIES, AND MODE OF ACTION IN AQUATIC ORGANISMS AT LOW CONCENTRATIONS. CONSIDERING THE MAGNITUDE OF CONCENTRATIONS AND THE CONSIDERABLE SMALL AMOUNT OF INFORMATION ABOUT THEIR POTENTIAL ECOTOXICOLOGICAL EFFECTS ON W…	UNIVERSIDADE DE SAO PAULO; UNIVERSIDADE DE SAO PAULO; UNIVERSIDADE DE AVEIRO; UNIVERSIDADE DE AVEIRO; UNIVERSIDADE DO PORTO; UNIVERSIDADE DO PORTO; UNIVERSIDADE FEDERAL DE SAO CARLOS	2025-03-02	10.1007/s11270-018-3765-6	1573-2932	BRAZILIAN RESEARCH COUNCIL (CNPQ) [142131/2010-5]; HUMAN POTENTIAL OPERATIONAL PROGRAM; EUROPEAN SOCIAL FUND (EU); FUNDACAO PARA A CIENCIA E TECNOLOGIA (GOVERNMENT OF PORTUGAL) [SFRH/BPD/109951/2015]; FUNDAÇÃO PARA A CIÊNCIA E A TECNOLOGIA [SFRH/BPD/109951/2015] FUNDING SOURCE: FCT	WATER AIR SOIL POLLUT.	WATER AIR AND SOIL POLLUTION	ENGLISH	NUNES, BRUNO/0000-0002-6743-2321 ANTUNES, SARA/0000-0002-6686-9919		SPRINGER INTERNATIONAL PUBLISHING AG	ENVIRONMENTAL SCIENCES \& ECOLOGY; METEOROLOGY \& ATMOSPHERIC SCIENCES; WATER RESOURCES	25	ACUTE AND CHRONIC EFFECTS OF THREE PHARMACEUTICAL DRUGS ON THE TROPICAL FRESHWATER CLADOCERAN <I>CERIODAPHNIA SILVESTRII</I>	ARTICLE	WOS000429870300012	ENVIRONMENTAL SCIENCES; METEOROLOGY \& ATMOSPHERIC SCIENCES; WATER RESOURCES	SCIENCE CITATION INDEX EXPANDED (SCI-EXPANDED)	2018	DE OLIVEIRA, LLD (CORRESPONDING AUTHOR), UNIV SAO PAULO, ESCOLA ENGN SAO CARLOS, AVE TRABALHADOR SAO CARLENSE 400, SAO CARLOS, SP, BRAZIL	ISI	UNIV SAO PAULO;UNIV SAO PAULO;UNIV SAO PAULO;UNIV AVEIRO;UNIV AVEIRO;UNIV PORTO;INTERDISCIPLINARY CTR MARINE AND ENVIRONM RES;UNIV FED SAO CARLOS	8
		GUADALUPE MARTINEZ-VIVEROS EM;ISLAS-FLORES H;DUBLAN-GARCIA O;GALAR-MARTINEZ M;SANJUAN-REYES;NELY N;GARCIA-MEDINA S;DOLORES HERNANDEZ-NAVARRO M;MANUEL GOMEZ-OLIVAN L	OXIDATIVE DAMAGE; ANTIOXIDANT ENZYMES; HYPERGLYCEMIC AGENT; TELEOST	ISLAS-FLORES, H; GÓMEZ-OLIVÁN, LM (CORRESPONDING AUTHOR), UNIV AUTONOMA ESTADO MEXICO, FAC QUIM, LAB TOXICOL AMBIENTAL, PASEO COLON INTERSECC PASEO TOLLOCAN S-N, TOLUCA 50120, ESTADO DE MEXIC, MEXICO.; GUADALUPE MARTINEZ-VIVEROS, ERICKA MARIA; ISLAS-FLORES, HARIZ; DUBLAN-GARCIA, OCTAVIO; SANJUAN-REYES, NELY; DOLORES HERNANDEZ-NAVARRO, MARIA; MANUEL GOMEZ-OLIVAN, LEOBARDO, UNIV AUTONOMA ESTADO MEX…	THE HYPOGLYCEMIC PHARMACEUTICAL GLIBENCLAMIDE (GLB) IS WIDELY USED AROUND THE WORLD. THIS MEDICATION IS RELEASED INTO THE ENVIRONMENT BY MUNICIPAL, HOSPITAL AND INDUSTRIAL WASTEWATER DISCHARGES. ALTHOUGH THERE ARE REPORTS OF ITS ENVIRONMENTAL OCCURRENCE IN THE SCIENTIFIC LITERATURE, TOXICITY STUDIES ON AQUATIC SPECIES OF COMMERCIAL INTEREST SUCH AS THE COMMON CARP CYPRINUS CARPIO ARE SCARCE. THE …	INSTITUTO POLITECNICO NACIONAL - MEXICO	2025-03-02	10.1016/j.chemosphere.2018.01.020	1879-1298		CHEMOSPHERE	CHEMOSPHERE	ENGLISH	GOMEZ-OLIVAN, LEOBARDO MANUEL/0000-0002-7248-3449 DUBLAN-GARCIA, OCTAVIO/0000-0001-6264-2912 HERNANDEZ-NAVARRO, MARIA DOLORES/0000-0002-4302-7815 SANJUAN-REYES, NELY/0000-0003-2660-2782 GARCIA MEDINA, SANDRA/0000-0002-3097-109X MARTINEZ-VIVEROS, ERICKA/0000-0002-2354-6482 ISLAS FLORES, HARIZ/0000-0002-0614-4860 GALAR-MARTINEZ, MARCELA/0000-0003-1027-8017		PERGAMON-ELSEVIER SCIENCE LTD	ENVIRONMENTAL SCIENCES \& ECOLOGY	12	ENVIRONMENTALLY RELEVANT CONCENTRATIONS OF GLIBENCLAMIDE INDUCE OXIDATIVE STRESS IN COMMON CARP (<I>CYPRINUS CARPIO</I>)	ARTICLE	WOS000426231900015	ENVIRONMENTAL SCIENCES	SCIENCE CITATION INDEX EXPANDED (SCI-EXPANDED)	2018	ISLAS-FLORES, H; GÓMEZ-OLIVÁN, LM (CORRESPONDING AUTHOR), UNIV AUTONOMA ESTADO MEXICO, FAC QUIM, LAB TOXICOL AMBIENTAL, PASEO COLON INTERSECC PASEO TOLLOCAN S-N, TOLUCA 50120, ESTADO DE MEXIC, MEXICO	ISI	ISLAS-FLORES;UNIV AUTONOMA ESTADO MEXICO;ISLAS-FLORES;DOLORES HERNANDEZ-NAVARRO;UNIV AUTONOMA ESTADO MEXICO;INST POLITECN NACL	8
		ABRAHAM RIVERA-JAIMES J;POSTIGO C;MARIA M;MELGOZA-ALEMAN R;ACENA J;BARCELO D;LOPEZ DE L;ALDA M	DRUGS; ENVIRONMENTAL IMPACT; LIQUID CHROMATOGRAPHY-TANDEM MASS; SPECTROMETRY; TOXICITY UNITS; WASTEWATER TREATMENT PLANTS; RIVER WATER	POSTIGO, C (CORRESPONDING AUTHOR), CSIC, SPANISH COUNCIL SCI RES, INST ENVIRONM ASSESSMENT \& WATER RES IDAEA, WATER \& SOIL QUAL RES GRP, JORDI GIRONA 18-26, BARCELONA 08434, SPAIN.; ABRAHAM RIVERA-JAIMES, JOSE, UAEM, CTR INVEST INGN \& CIENCIAS APLICADA CIICAP, AV UNIV 1001, CUERNAVACA 62209, MORELOS, MEXICO.; POSTIGO, CRISTINA; ACENA, JAUME; BARCELO, DAMIA; LOPEZ DE ALDA, MIREN, CSIC, SPANISH …	THE PRESENT WORK DESCRIBES THE FIRST KNOWN STUDY TO DATE ON THE OCCURRENCE OF PHARMACEUTICALS IN SURFACE WATER AND WASTEWATER OF CUERNAVACA, THE CAPITAL OF THE STATE OF MORELOS (MEXICO). SELECTED PHARMACEUTICALS (A TOTAL OF 35) WERE EXTRACTED FROMTHE COLLECTED WATER SAMPLES WITH A GENERIC SOLID PHASE EXTRACTION (SPE) PROTOCOL AND DETERMINED IN THE SAMPLE EXTRACTS BY MEANS OF HIGH-PERFORMANCE LIQU…	UNIVERSIDAD AUTONOMA DEL ESTADO DE MORELOS; CONSEJO SUPERIOR DE INVESTIGACIONES CIENTIFICAS (CSIC); CSIC - CENTRO DE INVESTIGACION Y DESARROLLO PASCUAL VILA (CID-CSIC); CSIC - INSTITUTO DE DIAGNOSTICO AMBIENTAL Y ESTUDIOS DEL AGUA (IDAEA); UNIVERSIDAD AUTONOMA DEL ESTADO DE MORELOS; UNIVERSITAT DE GIRONA; INSTITUT CATALA DE RECERCA DE L'AIGUA (ICRA)	2025-03-02	10.1016/j.scitotenv.2017.09.134	1879-1026	MEXICAN NATIONAL COUNCIL FOR SCIENCE AND TECHNOLOGY (CONACYT) [248557]; AUTONOMOUS UNIVERSITY OF THE STATE OF MORELOS; SPANISH COUNCIL FOR SCIENTIFIC RESEARCH (CSIC) WITHIN THE I-COOP+ PROGRAMME [COOPA20095]; GOVERNMENT OF CATALONIA (CONSOLIDATED RESEARCH GROUPS) [SGR 418, SGR 291-ICRA]; EU'S FP7 FOR RESEARCH, TECHNOLOGICAL DEVELOPMENT AND DEMONSTRATION [603437-SOLUTIONS]	SCI. TOTAL ENVIRON.	SCIENCE OF THE TOTAL ENVIRONMENT	ENGLISH	LOPEZ DE ALDA, MIREN/0000-0002-9347-2765 RIVERA, JOSE A./0000-0003-1736-6765 POSTIGO, CRISTINA/0000-0002-7344-7044		ELSEVIER	ENVIRONMENTAL SCIENCES \& ECOLOGY	274	STUDY OF PHARMACEUTICALS IN SURFACE AND WASTEWATER FROM CUERNAVACA, MORELOS, MEXICO: OCCURRENCE AND ENVIRONMENTAL RISK ASSESSMENT	ARTICLE	WOS000414160500126	ENVIRONMENTAL SCIENCES	SCIENCE CITATION INDEX EXPANDED (SCI-EXPANDED)	2018	POSTIGO, C (CORRESPONDING AUTHOR), CSIC, SPANISH COUNCIL SCI RES, INST ENVIRONM ASSESSMENT \& WATER RES IDAEA, WATER \& SOIL QUAL RES GRP, JORDI GIRONA 18-26, BARCELONA 08434, SPAIN	ISI	INST ENVIRONM ASSESSMENT AND WATER RES IDAEA;CTR INVEST INGN AND CIENCIAS APLICADA CIICAP;INST ENVIRONM ASSESSMENT AND WATER RES IDAEA;FAC CIENCIAS QUIM AND INGN;UNIV GIRONA	8
		RIBEIRO DE SOUSA DN;MOZETO AA;CARNEIRO;RENATO LAJARIM RL;FADINI PS	CONTAMINANTS OF EMERGING CONCERN; SURFACE WATER; SUSPENDED PARTICULATE; MATTER; FRESHWATER SEDIMENTS; PARTITIONING; SORPTION	FADINI, PS (CORRESPONDING AUTHOR), FED UNIV SAO CARLOS UFSCAR, ENVIRONM BIOGEOCHEM LAB LBGQA, RODOVIA WASHINGTON LUIS KM 235, BR-13565905 SAO CARLOS, SP, BRAZIL.; FADINI, PS (CORRESPONDING AUTHOR), FED UNIV SAO CARLOS UFSCAR, DEPT CHEM, RODOVIA WASHINGTON LUIS KM 235, BR-13565905 SAO CARLOS, SP, BRAZIL.; RIBEIRO DE SOUSA, DIANA NARA; MOZETO, ANTONIO APARECIDO; FADINI, PEDRO SERGIO, FED UNIV SAO C…	THE OCCURRENCE, PARTITIONING, AND SPATIO-TEMPORAL DISTRIBUTION OF SEVEN PHARMACEUTICALS FOR HUMAN USE, THREE STEROID HORMONES AND ONE PERSONAL CARE PRODUCT WERE DETERMINED IN SURFACE WATER, SUSPENDED PARTICULATE MATTER (SPM), AND SEDIMENT OF PIRAI CREEK AND JUNDIAI RIVER (JUNDIAI RIVER BASIN, SO PAULO, BRAZIL). THE MAXIMUM AVERAGE DETECTED CONCENTRATIONS OF THE COMPOUNDS IN THE PIRAI RIVER SAMPLE…	UNIVERSIDADE FEDERAL DE SAO CARLOS; UNIVERSIDADE FEDERAL DE SAO CARLOS; UNIVERSIDADE FEDERAL DE SAO CARLOS	2025-03-02	10.1007/s11356-017-0767-7	1614-7499	SAO PAULO RESEARCH FOUNDATION (FAPESP) [2010/01731-0, 2014/21871-2]; CNPQ; PETROBRAS-ANP; FUNDACAO DE AMPARO A PESQUISA DO ESTADO DE SAO PAULO (FAPESP) [10/01731-0] FUNDING SOURCE: FAPESP	ENVIRON. SCI. POLLUT. RES.	ENVIRONMENTAL SCIENCE AND POLLUTION RESEARCH	ENGLISH	LAJARIM CARNEIRO, RENATO/0000-0002-6857-2190 FADINI, PEDRO S./0000-0003-1518-1804		SPRINGER HEIDELBERG	ENVIRONMENTAL SCIENCES \& ECOLOGY	30	SPATIO-TEMPORAL EVALUATION OF EMERGING CONTAMINANTS AND THEIR PARTITIONING ALONG A BRAZILIAN WATERSHED	ARTICLE	WOS000425770300054	ENVIRONMENTAL SCIENCES	SCIENCE CITATION INDEX EXPANDED (SCI-EXPANDED)	2018	FADINI, PS (CORRESPONDING AUTHOR), FED UNIV SAO CARLOS UFSCAR, ENVIRONM BIOGEOCHEM LAB LBGQA, RODOVIA WASHINGTON LUIS KM 235, BR-13565905 SAO CARLOS, SP, BRAZIL	ISI	FED UNIV SAO CARLOS UFSCAR;FED UNIV SAO CARLOS UFSCAR;FED UNIV SAO CARLOS UFSCAR;FED UNIV SAO CARLOS UFSCAR;FED UNIV SAO CARLOS UFSCAR	8
		RITA PEREZ M;SILVANA ROSSI A;BACCHETTA C;ELORRIAGA Y;CARRIQUIRIBORDE P;CAZENAVE J	BIOMARKER; CAGING EXPERIMENT; OXIDATIVE STRESS; CASPASE-3; BRAIN; PHARMACEUTICALS	CAZENAVE, J (CORRESPONDING AUTHOR), UNL, CONICET, INST NACL LIMNOL, RA-3000 SANTA FE, ARGENTINA.; RITA PEREZ, MARIA; SILVANA ROSSI, ANDREA; BACCHETTA, CARLA; CAZENAVE, JIMENA, UNL, CONICET, INST NACL LIMNOL, RA-3000 SANTA FE, ARGENTINA.; SILVANA ROSSI, ANDREA; CAZENAVE, JIMENA, UNL, FAC HUMANIDADES \& CIENCIAS, SANTA FE, ARGENTINA.; ELORRIAGA, YANINA; CARRIQUIRIBORDE, PEDRO, UNLP, CONICET, CTR IN…	SEWAGE EFFLUENTS ARE THE MOST IMPORTANT SOURCE OF EMERGENT POLLUTANTS IN THE AQUATIC ENVIRONMENT. IN THE PRESENT STUDY THE TOXICOLOGICAL IMPACT OF AN UNTREATED SEWAGE EFFLUENT ON THE PROCHILODUS LINEATUS FISH WAS ASSESSED UNDER FIELD CONDITIONS USING A CAGING EXPERIMENT. THE BIOMARKERS WHICH WERE MEASURED HERE INVOLVED OXIDATIVE STRESS MARKERS, HEPATIC FUNCTION PARAMETERS, NEUROTOXICITY INDICATOR…	NATIONAL UNIVERSITY OF THE LITTORAL; CONSEJO NACIONAL DE INVESTIGACIONES CIENTIFICAS Y TECNICAS (CONICET); NATIONAL UNIVERSITY OF THE LITTORAL; NATIONAL UNIVERSITY OF LA PLATA; CONSEJO NACIONAL DE INVESTIGACIONES CIENTIFICAS Y TECNICAS (CONICET)	2025-03-02	10.1016/j.ecolind.2017.09.004	1872-7034	CONSEJO NACIONAL DE INVESTIGACIONES CIENTIFICAS Y TECNICAS (CONICET); UNIVERSIDAD NACIONAL DEL LITORAL (CAI + D-UNL)	ECOL. INDIC.	ECOLOGICAL INDICATORS	ENGLISH	CAZENAVE, JIMENA/0000-0003-2930-246X CARRIQUIRIBORDE, PEDRO/0000-0002-3152-9340 ROSSI, ANDREA SILVANA/0000-0002-3553-8615		ELSEVIER	BIODIVERSITY \& CONSERVATION; ENVIRONMENTAL SCIENCES \& ECOLOGY	39	<I>IN SITU</I> EVALUATION OF THE TOXICOLOGICAL IMPACT OF A WASTEWATER EFFLUENT ON THE FISH <I>PROCHILODUS LINEATUS</I>: BIOCHEMICAL AND HISTOLOGICAL ASSESSMENT	ARTICLE	WOS000425828200035	BIODIVERSITY CONSERVATION; ENVIRONMENTAL SCIENCES	SCIENCE CITATION INDEX EXPANDED (SCI-EXPANDED)	2018	CAZENAVE, J (CORRESPONDING AUTHOR), UNL, CONICET, INST NACL LIMNOL, RA-3000 SANTA FE, ARGENTINA	ISI	INST NACL LIMNOL;INST NACL LIMNOL;FAC HUMANIDADES AND CIENCIAS;CTR INVEST MEDIO AMBIENTE	8
		CAUSANILLES A;RUEPERT C;IBANEZ M;EMKE E;HERNANDEZ F;DE VOOGT P	DRUGS OF ABUSE; PHARMACEUTICALS; WASTEWATER; HIGH-RESOLUTION MASS; SPECTROMETRY; CENTRAL AMERICA; TROPICS	DE VOOGT, P (CORRESPONDING AUTHOR), KWR WATERCYCLE RES INST, CHEM WATER QUAL \& HLTH, POB 1072, NL-3430 BB NIEUWEGEIN, NETHERLANDS.; CAUSANILLES, ANA; EMKE, ERIK; DE VOOGT, PIM, KWR WATERCYCLE RES INST, CHEM WATER QUAL \& HLTH, POB 1072, NL-3430 BB NIEUWEGEIN, NETHERLANDS.; CAUSANILLES, ANA; DE VOOGT, PIM, UNIV AMSTERDAM, INST BIODIVERS \& ECOSYST DYNAM, POB 94248, NL-1090 GE AMSTERDAM, NETHERLAN…	CHEMICAL ANALYSIS OF RAW WASTEWATER IN ORDER TO ASSESS THE PRESENCE OF BIOLOGICAL MARKERS ENTERING A WASTEWATER TREATMENT, PLANT CAN PROVIDE OBJECTIVE INFORMATION ABOUT THE HEALTH AND LIFESTYLE OF THE POPULATION CONNECTED TO THE SEWER SYSTEM. THIS WORK WAS PERFORMED IN A TROPICAL COUNTRY OF CENTRAL AMERICA, COSTA RICA, WITH THE AIM OF EXTENDING THIS KNOWLEDGE TO NEW WORLD REGIONS. THIS WORK IS TH…	KWR WATERCYCLE RESEARCH INSTITUTE; UNIVERSITY OF AMSTERDAM; UNIVERSIDAD NACIONAL COSTA RICA; UNIVERSITAT JAUME I	2025-03-02	10.1016/j.scitotenv.2017.04.202	1879-1026	EUROPEAN UNION AS PART OF THE EU-INTERNATIONAL TRAINING NETWORK SEWPROF (MARIE CURIE-PEOPLE GRANT) [317205]; COST ACTION ``SCORE - SEWAGE BIOMARKER ANALYSIS FOR COMMUNITY HEALTH ASSESSMENT'' [ES1307]	SCI. TOTAL ENVIRON.	SCIENCE OF THE TOTAL ENVIRONMENT	ENGLISH	HERNANDEZ, FELIX/0000-0003-1268-3083 IBANEZ MARTINEZ, MARIA/0000-0002-4930-8933 DE VOOGT, PIM/0000-0001-9065-9797 RUEPERT, CLEMENS/0000-0001-5109-2222 CAUSANILLES, ANA/0000-0002-8865-3967		ELSEVIER	ENVIRONMENTAL SCIENCES \& ECOLOGY	64	OCCURRENCE AND FATE OF ILLICIT DRUGS AND PHARMACEUTICALS IN WASTEWATER FROM TWO WASTEWATER TREATMENT PLANTS IN COSTA RICA	ARTICLE	WOS000405252000013	ENVIRONMENTAL SCIENCES	SCIENCE CITATION INDEX EXPANDED (SCI-EXPANDED)	2017	DE VOOGT, P (CORRESPONDING AUTHOR), KWR WATERCYCLE RES INST, CHEM WATER QUAL \& HLTH, POB 1072, NL-3430 BB NIEUWEGEIN, NETHERLANDS	ISI	KWR WATERCYCLE RES INST;KWR WATERCYCLE RES INST;UNIV AMSTERDAM;UNIV NACL;AVDA SOS BAYNAT S-N	9
		MIRANDA L;PEREIRA VC;MACHADO CS;TORRES YR;DOS ANJOS VE;QUINAIA SP		MIRANDA, L (CORRESPONDING AUTHOR), STATE UNIV MIDWEST UNICTR, DEPT CHEM, GUARAPUAVA, PR, BRAZIL.; MIRANDA, LUCIANE; PEREIRA, VANESSA C.; MACHADO, CHRISTIANE S.; TORRES, YOHANDRA R.; QUINAIA, SUELI P., STATE UNIV MIDWEST UNICTR, DEPT CHEM, GUARAPUAVA, PR, BRAZIL.; DOS ANJOS, VANESSA E., STATE UNIV PONTA GROSSA UEPG, DEPT CHEM, PONTA GROSSA, PR, BRAZIL.	PHARMACEUTICALS ARE INCLUDED IN A GROUP OF COMPOUNDS CONSIDERED AS CONTAMINANTS OF EMERGING CONCERN (CECS) IN ENVIRONMENTAL MATRICES. THE QUANTIFICATION OF CECS IS TYPICALLY ACCOMPLISHED USING CHROMATOGRAPHIC METHODS THAT REQUIRE SEVERAL SAMPLE PRETREATMENT STEPS. THE CURRENT STUDY PROPOSES A VOLTAMMETRIC METHOD TO QUANTIFY DIRECTLY NIMESULIDE (NIM) IN AQUEOUS SAMPLES. THE VOLTAMMETRIC PARAMETERS…	UNIVERSIDADE ESTADUAL DE PONTA GROSSA	2025-03-02	10.1007/s00244-017-0425-6	1432-0703	ARAUCARIA FOUNDATION (FUNDACAO ARAUCARIA); ITAIPU TECHNOLOGICAL PARK FOUNDATION (FA/PTI); COORDINATION FOR THE IMPROVEMENT OF HIGHER EDUCATION PERSONNEL (CAPES); BRAZILIAN NATIONAL COUNCIL FOR SCIENTIFIC AND TECHNOLOGICAL DEVELOPMENT (CNPQ); CENTER-WEST STATE UNIVERSITY OF PARANA (UNICENTRO)	ARCH. ENVIRON. CONTAM. TOXICOL.	ARCHIVES OF ENVIRONMENTAL CONTAMINATION AND TOXICOLOGY	ENGLISH	TORRES, YOHANDRA/0000-0003-1566-0223 DOS ANJOS, VANESSA/0000-0002-6235-3755		SPRINGER	ENVIRONMENTAL SCIENCES \& ECOLOGY; TOXICOLOGY	12	DIRECT DETERMINATION OF NIMESULIDE IN NATURAL WATERS AND WASTEWATER BY CATHODIC STRIPPING VOLTAMMETRY	ARTICLE	WOS000412754700012	ENVIRONMENTAL SCIENCES; TOXICOLOGY	SCIENCE CITATION INDEX EXPANDED (SCI-EXPANDED)	2017	MIRANDA, L (CORRESPONDING AUTHOR), STATE UNIV MIDWEST UNICTR, DEPT CHEM, GUARAPUAVA, PR, BRAZIL	ISI	STATE UNIV MIDWEST UNICTR;TORRES;STATE UNIV MIDWEST UNICTR;STATE UNIV PONTA GROSSA UEPG	9
		MARANHO LA;FONTES MK;KAMIMURA ASS;NOBRE CR;MORENO BB;PUSCEDDU FH;CORTEZ FS;LEBRE DT;MARQUES JR;ABESSA DMS;RIBEIRO DA;PEREIRA;C. D. S. CDS	CRACK COCAINE; BIOASSAYS; CYTO-GENOTOXICITY; MARINE ORGANISM	PEREIRA, CDS (CORRESPONDING AUTHOR), UNIV FED SAO PAULO, DEPT CIENCIAS MAR, CAMPUS BAIXADA SANTISTA, SAO PAULO, BRAZIL.; MARANHO, L. A.; FONTES, M. K.; MORENO, B. B.; PEREIRA, C. D. S., UNIV FED SAO PAULO, DEPT CIENCIAS MAR, RUA DR CARVALHO MENDONGA 144, BR-11070102 SANTOS, BRAZIL.; KAMIMURA, A. S. S.; NOBRE, C. R.; PUSCEDDU, F. H.; CORTEZ, F. S., UNIV SANTA CECILIA, LAB ECOTOXICOL, RUA OSWALDO C…	OUR STUDY AIMED TO EVALUATE CRACK COCAINE EFFECTS IN DIFFERENT LIFE STAGES OF THE MARINE MUSSEL PERNA PERM. FOR THIS PURPOSE, FERTILIZATION RATE, EMBRYO-LARVAL DEVELOPMENT, LYSOSOMAL MEMBRANE STABILITY AND DNA STRAND BREAKS WERE ASSESSED. EFFECT CONCENTRATIONS IN GAMETES AND IN LARVAL DEVELOPMENT WERE FOUND AFTER 1 H (IC50 = 23.53 MG.L-1) AND 48 H (IC50 = 16.31 MG.L-1),RESPECTIVELY. THE HIGHEST T…	UNIVERSIDADE FEDERAL DE SAO PAULO (UNIFESP); UNIVERSIDADE SANTA CECILIA; FUNDACAO OSWALDO CRUZ; COMISSAO NACIONAL DE ENERGIA NUCLEAR (CNEN); INSTITUTO DE PESQUISAS ENERGETICAS E NUCLEARES (IPEN); UNIVERSIDADE ESTADUAL PAULISTA; UNIVERSIDADE FEDERAL DE SAO PAULO (UNIFESP)	2025-03-02	10.1016/j.marpolbul.2017.08.043	1879-3363	SAO PAULO RESEARCH FOUNDATION (FAPESP) [2015/17329-0]; CNPQ [402931/2015-7]; CNPQ; FUNDACAO DE AMPARO A PESQUISA DO ESTADO DE SAO PAULO (FAPESP) [15/17329-0] FUNDING SOURCE: FAPESP	MAR. POLLUT. BULL.	MARINE POLLUTION BULLETIN	ENGLISH	RIBEIRO, DANIEL ARAKI/0000-0001-5057-4983 RODRIGUES NOBRE, CAIO/0000-0001-6626-3354 BARBOSA MORENO, BEATRIZ/0000-0003-3212-9717 SEABRA PEREIRA, CAMILO/0000-0001-8357-8112 ALVES MARANHO, LUCIANE/0000-0002-0550-9477 PUSCEDDU, FABIO/0000-0003-0336-7310 FONTES, MAYANA KAROLINE/0000-0002-1588-8204 ABESSA, DENIS/0000-0003-4609-1668 SANZI CORTEZ, FERNANDO/0000-0001-9151-6878		PERGAMON-ELSEVIER SCIENCE LTD	ENVIRONMENTAL SCIENCES \& ECOLOGY; MARINE \& FRESHWATER BIOLOGY	24	EXPOSURE TO CRACK COCAINE CAUSES ADVERSE EFFECTS ON MARINE MUSSELS <I>PERNA PERNA</I>	ARTICLE	WOS000415776600061	ENVIRONMENTAL SCIENCES; MARINE \& FRESHWATER BIOLOGY	SCIENCE CITATION INDEX EXPANDED (SCI-EXPANDED)	2017	PEREIRA, CDS (CORRESPONDING AUTHOR), UNIV FED SAO PAULO, DEPT CIENCIAS MAR, CAMPUS BAIXADA SANTISTA, SAO PAULO, BRAZIL	ISI	UNIV FED SAO PAULO;UNIV FED SAO PAULO;UNIV SANTA CECILIA;CEMSA CTR ESPECTROMETRIA MASSAS APLICADA;UNIV ESTADUAL PAULISTA;UNIV FED SAO PAULO	9
		IDE AH;OSAWA RA;MARCANTE L;OLIVEIRA O;PEREIRA JC;RODRIGUES DE AZEVEDO J;CESAR C	EMERGING CONTAMINANTS; IGUACU RIVER; MULTIVARIATE STATISTICAL ANALYSIS; WATER QUALITY	IDE, AH (CORRESPONDING AUTHOR), UNIV TECNOL FED PARANA, DEPT QUIM \& BIOL, RUA DEPUTADO HEITOR DE ALENCAR FURTADO 4900, BR-81280340 CURITIBA, PARANA, BRAZIL.; IDE, ALESSANDRA HONJO; MARCANTE, LUANA OLIVEIRA, UNIV TECNOL FED PARANA, DEPT QUIM \& BIOL, RUA DEPUTADO HEITOR DE ALENCAR FURTADO 4900, BR-81280340 CURITIBA, PARANA, BRAZIL.; IDE, ALESSANDRA HONJO; OSAWA, RODRIGO ARIMURA, CAPES FDN, MINIST…	WATER QUALITY IS CURRENTLY A SUBJECT OF INCREASING CONCERN, ESPECIALLY BECAUSE OF THE EMERGING POLLUTANTS CONTAMINATING AQUATIC ENVIRONMENT. THE AIM OF THIS STUDY WAS TO VERIFY THE PRESENCE OF EMERGING POLLUTANTS IN THE IGUASCU RIVER, FROM SOURCE TO MOUTH, SUCH AS: PHARMACEUTICALS, INCLUDING ACETYLSALICYLIC ACID (ASA), SALICYLIC ACID, KETOPROFEN (KET), NAPROXEN (NAP), GEMFIBROZIL AND FENOFIBRATE;…	UNIVERSIDADE TECNOLOGICA FEDERAL DO PARANA; COORDENACAO DE APERFEICOAMENTO DE PESSOAL DE NIVEL SUPERIOR (CAPES); UNIVERSIDADE FEDERAL DO PARANA; UNIVERSIDADE DE COIMBRA	2025-03-02	10.1002/clen.201700334	1863-0669	CAPES [BEX 0394-14-9, BEX 0845-14-0]; SETI/FUNDASCAO ARAUCARIA (RESEARCH GRANT); [BEX 12102/13-0]	CLEAN-SOIL AIR WATER	CLEAN-SOIL AIR WATER	ENGLISH	AZEVEDO, JULIO CESAR/0000-0001-5358-0713 OSAWA, RODRIGO/0000-0001-9162-8191 IDE, ALESSANDRA/0000-0002-7890-1306 COSTA PEREIRA, JORGE/0000-0002-8633-3716		WILEY	SCIENCE \& TECHNOLOGY - OTHER TOPICS; ENVIRONMENTAL SCIENCES \& ECOLOGY; MARINE \& FRESHWATER BIOLOGY; WATER RESOURCES	43	OCCURRENCE OF PHARMACEUTICAL PRODUCTS, FEMALE SEX HORMONES AND CAFFEINE IN A SUBTROPICAL REGION IN BRAZIL	ARTICLE	WOS000410628600006	GREEN \& SUSTAINABLE SCIENCE \& TECHNOLOGY; ENVIRONMENTAL SCIENCES; MARINE \& FRESHWATER BIOLOGY; WATER RESOURCES	SCIENCE CITATION INDEX EXPANDED (SCI-EXPANDED)	2017	IDE, AH (CORRESPONDING AUTHOR), UNIV TECNOL FED PARANA, DEPT QUIM \& BIOL, RUA DEPUTADO HEITOR DE ALENCAR FURTADO 4900, BR-81280340 CURITIBA, PARANA, BRAZIL	ISI	UNIV TECNOL FED PARANA;UNIV TECNOL FED PARANA;CAPES FDN;UNIV FED PARANA;UNIV COIMBRA	9
		RIBAS JLC;SHERRY JP;ZAMPRONIO AR;DE ASSIS HCS;SIMMONS DBD	HEMATOLOGY; CELL MIGRATION; NITRIC OXIDE PRODUCTION; COMPLEMENT SYSTEM; PROTEOMICS	SIMMONS, DBD (CORRESPONDING AUTHOR), ENVIRONM \& CLIMATE CHANGE CANADA, WATER SCI \& TECHNOL, AQUAT CONTAMINANTS RES DIV, BURLINGTON, ON, CANADA.; RIBAS, JOAO L. C.; ZAMPRONIO, ALEKSANDER R.; DE ASSIS, HELENA C. SILVA, UNIV FED PARANA, DEPT PHARMACOL, CURITIBA, PARANA, BRAZIL.; RIBAS, JOAO L. C., POSIT UNIV, DEPT BIOMED, CURITIBA, PARANA, BRAZIL.; SHERRY, JAMES P.; SIMMONS, DENINA B. D., ENVIRONM…	NONSTEROIDAL ANTI-INFLAMMATORY DRUGS ARE AMONG THE MOST WIDELY DETECTED PHARMACEUTICALS IN SURFACE WATER WORLDWIDE. THE NONSTEROIDAL ANTI-INFLAMMATORY DRUG DICLOFENAC IS USED TO TREAT MANY TYPES OF PAIN AND INFLAMMATION. DICLOFENAC'S POTENTIAL TO CAUSE ADVERSE EFFECTS IN EXPOSED WILDLIFE IS A GROWING CONCERN. TO EVALUATE THE EFFECTS OF WATERBORNE DICLOFENAC ON THE IMMUNE RESPONSE IN RHAMDIA QUELE…	UNIVERSIDADE FEDERAL DO PARANA; ENVIRONMENT \& CLIMATE CHANGE CANADA	2025-03-02	10.1002/etc.3742	1552-8618	BRAZILIAN AGENCY FOR SCIENCE AND TECHNOLOGY; COORDINATION FOR THE IMPROVEMENT OF HIGHER EDUCATION PERSONNEL	ENVIRON. TOXICOL. CHEM.	ENVIRONMENTAL TOXICOLOGY AND CHEMISTRY	ENGLISH	RIBAS, JOAO/0000-0003-0545-5920 ZAMPRONIO, ALEKSANDER/0000-0002-8354-7081 SILVA DE ASSIS, HELENA CRISTINA/0000-0002-1944-5726 SIMMONS, DENINA/0000-0002-9472-7192		WILEY	ENVIRONMENTAL SCIENCES \& ECOLOGY; TOXICOLOGY	14	INHIBITION OF IMMUNE RESPONSES AND RELATED PROTEINS IN <I>RHAMDIA QUELEN</I> EXPOSED TO DICLOFENAC	ARTICLE	WOS000406398400019	ENVIRONMENTAL SCIENCES; TOXICOLOGY	SCIENCE CITATION INDEX EXPANDED (SCI-EXPANDED)	2017	SIMMONS, DBD (CORRESPONDING AUTHOR), ENVIRONM \& CLIMATE CHANGE CANADA, WATER SCI \& TECHNOL, AQUAT CONTAMINANTS RES DIV, BURLINGTON, ON, CANADA	ISI	WATER SCI AND TECHNOL;UNIV FED PARANA;POSIT UNIV;WATER SCI AND TECHNOL	9
		DE VASCONCELOS EC;DALKE CR;DE OLIVEIRA CMR	ENVIRONMENT; ENVIRONMENTAL CONCENTRATIONS; PHARMACEUTICALS; SYNERGISTIC; EFFECTS	DE VASCONCELOS, EC (CORRESPONDING AUTHOR), UNIV POSITIVO, RUA PROF PEDRO VIRIATO PARIGOT DE SOUZA,5300, BR-81280330 CURITIBA, PARANA, BRAZIL.; DE VASCONCELOS, E. C.; DALKE, C. R.; DE OLIVEIRA, C. M. R., UNIV POSITIVO, RUA PROF PEDRO VIRIATO PARIGOT DE SOUZA,5300, BR-81280330 CURITIBA, PARANA, BRAZIL.	THE PRESENCE OF PHARMACEUTICALS IN THE AQUATIC ENVIRONMENT IS A CONTEMPORARY REALITY AND IT IS NECESSARY TO UNDERSTAND MORE ABOUT THE EFFECTS OF THIS PRESENCE ON ORGANISMS. THE PURPOSE OF THIS WORK WAS TO ASSESS THE ECOTOXICITY OF ANTIBIOTICS METRONIDAZOLE, NITROFURANTOIN, TRIMETHOPRIM, AND SULPHAMETHOXAZOLE (SINGLE AND MIXTURE) IN VIBRIO FISCHERI AND DESMODESMUS SUBSPICATUS AT MU G L-1 CONCENTRA…	UNIVERSIDADE POSITIVO	2025-03-02	10.1007/s00267-017-0841-4	1432-1009	SENAI/PR-SERVICO NACIONAL DE APRENDIZAGEM INDUSTRIAL (PARANA)	ENVIRON. MANAGE.	ENVIRONMENTAL MANAGEMENT	ENGLISH	DE OLIVEIRA, CINTIA MARA RIBAS/0000-0002-0051-9991		SPRINGER	ENVIRONMENTAL SCIENCES \& ECOLOGY	18	INFLUENCE OF SELECT ANTIBIOTICS ON <I>VIBRIO FISCHERI</I> AND <I>DESMODESMUS SUBSPICATUS</I> AT ΜG L<SUP>-1</SUP> CONCENTRATIONS	ARTICLE	WOS000402792800011	ENVIRONMENTAL SCIENCES	SCIENCE CITATION INDEX EXPANDED (SCI-EXPANDED)	2017	DE VASCONCELOS, EC (CORRESPONDING AUTHOR), UNIV POSITIVO, RUA PROF PEDRO VIRIATO PARIGOT DE SOUZA,5300, BR-81280330 CURITIBA, PARANA, BRAZIL	ISI	UNIV POSITIVO;UNIV POSITIVO	9
		ARISTIZABAL-CIRO C;MARIA BOTERO-COY A;LOPEZ;FRANCISCO J. FJ;PENUELA GA	EMERGING CONTAMINANTS; PERSONAL CARE PRODUCTS; PHARMACEUTICALS; UHPLC/MS/MS; DRINKING WATER; RESERVOIR WATER	ARISTIZABAL-CIRO, C (CORRESPONDING AUTHOR), UNIV ANTIOQUIA, SIU, FAC INGN, GRP GDCON, CALLE 70 52-21, MEDELLIN, COLOMBIA.; BOTERO-COY, AM (CORRESPONDING AUTHOR), UNIV JAUME 1, RES INST PESTICIDES \& WATER, AVDA SOS BAYNAT, CASTELLON DE LA PLANA 12071, SPAIN.; ARISTIZABAL-CIRO, CAROLINA; PENUELA, GUSTAVO A., UNIV ANTIOQUIA, SIU, FAC INGN, GRP GDCON, CALLE 70 52-21, MEDELLIN, COLOMBIA.; MARIA BOTER…	IN THIS WORK, THE PRESENCE OF SELECTED EMERGING CONTAMINANTS HAS BEEN INVESTIGATED IN TWO RESERVOIRS, LA FE (LF) AND RIO GRANDE (RG), WHICH SUPPLY WATER TO TWO DRINKING WATER TREATMENT PLANTS (DWTPS) OF MEDELLIN, ONE OF THE MOST POPULATED CITIES OF COLOMBIA. AN ANALYTICAL METHOD BASED ON SOLID-PHASE EXTRACTION (SPE) OF THE SAMPLE FOLLOWED BY MEASUREMENT BY LIQUID CHROMATOGRAPHY COUPLED TO TANDEM …	UNIVERSIDAD DE ANTIOQUIA; UNIVERSITAT JAUME I	2025-03-02	10.1007/s11356-016-8253-1	1614-7499	EMPRESA PUBLICAS DE MEDELLIN	ENVIRON. SCI. POLLUT. RES.	ENVIRONMENTAL SCIENCE AND POLLUTION RESEARCH	ENGLISH	PENUELA MESA, GUSTAVO ANTONIO/0000-0003-3065-0285 LOPEZ, FRANCISCO/0000-0003-1477-0084 BOTERO-COY, ANA MARIA/0000-0002-2118-7797 ARISTIZABAL CIRO, CAROLINA/0000-0002-2439-0782		SPRINGER HEIDELBERG	ENVIRONMENTAL SCIENCES \& ECOLOGY	53	MONITORING PHARMACEUTICALS AND PERSONAL CARE PRODUCTS IN RESERVOIR WATER USED FOR DRINKING WATER SUPPLY	ARTICLE	WOS000399164600039	ENVIRONMENTAL SCIENCES	SCIENCE CITATION INDEX EXPANDED (SCI-EXPANDED)	2017	ARISTIZABAL-CIRO, C (CORRESPONDING AUTHOR), UNIV ANTIOQUIA, SIU, FAC INGN, GRP GDCON, CALLE 70 52-21, MEDELLIN, COLOMBIA	ISI	UNIV ANTIOQUIA;AVDA SOS BAYNAT;UNIV ANTIOQUIA;AVDA SOS BAYNAT	9
		MARTINS AF;DOS SANTOS JB;TODESCHINI BH;SALDANHA LF;DA SILVA DS;REICHERT;JAQUELINE F. JF;SOUZA DM	COCAINE; BENZOYLECGONINE; ANHYDROECGONINE; HOSPITAL EFFLUENT; DLLME; HPLC-FLD-DAD	MARTINS, AF (CORRESPONDING AUTHOR), UNIV FED SANTA MARIA, DEPT QUIM, CAMPUS CAMOBI, BR-97105900 SANTA MARIA, RS, BRAZIL.; MARTINS, AYRTON F.; DOS SANTOS, JEREMIAS B.; SALDANHA, LOISLEINI F.; DA SILVA, DAIANE S.; REICHERT, JAQUELINE F.; SOUZA, DARLIANA M., UNIV FED SANTA MARIA, DEPT QUIM, CAMPUS CAMOBI, BR-97105900 SANTA MARIA, RS, BRAZIL.; TODESCHINI, BRUNO H., FED POLICE DEPT, PORTO ALEGRE, RS, …	A FAST METHOD FOR THE DETERMINATION OF COCAINE AND ITS METABOLITES IN HOSPITAL EFFLUENT SAMPLES WAS WORKED OUT BY USING LIQUID CHROMATOGRAPHY WITH THE AID OF FLUORESCENCE AND DIODE ARRAY DETECTION. SOLID PHASE EXTRACTION AND DISPERSIVE LIQUID SIMILAR TO LIQUID MICROEXTRACTION WERE EMPLOYED DURING THE SAMPLE PREPARATION STAGE. THE EXPERIMENT WAS CONDUCTED BY USING CHROMABOND (R) C18 EC 6 ML/500 MG…	UNIVERSIDADE FEDERAL DE SANTA MARIA (UFSM)	2025-03-02	10.1016/j.chemosphere.2016.12.019	1879-1298	FEDERAL POLICE DEPARTMENT FROM THE STATE OF RIO GRANDE DO SUL; CNPQ (BRAZILIAN NATIONAL COUNCIL FOR TECHNOLOGICAL AND SCIENTIFIC DEVELOPMENT) [308050/2013-4]; FAPERGS (RESEARCH SUPPORT FOUNDATION FROM THE STATE OF RIO GRANDE DO SUL) [001897-25.51]	CHEMOSPHERE	CHEMOSPHERE	ENGLISH	MELLO SOUZA, DARLIANA/0000-0002-8434-5318		PERGAMON-ELSEVIER SCIENCE LTD	ENVIRONMENTAL SCIENCES \& ECOLOGY	17	OCCURRENCE OF COCAINE AND METABOLITES IN HOSPITAL EFFLUENT - A RISK EVALUATION AND DEVELOPMENT OF A HPLC METHOD USING DLLME	ARTICLE	WOS000392897100023	ENVIRONMENTAL SCIENCES	SCIENCE CITATION INDEX EXPANDED (SCI-EXPANDED)	2017	MARTINS, AF (CORRESPONDING AUTHOR), UNIV FED SANTA MARIA, DEPT QUIM, CAMPUS CAMOBI, BR-97105900 SANTA MARIA, RS, BRAZIL	ISI	UNIV FED SANTA MARIA;UNIV FED SANTA MARIA;TODESCHINI	9
		CAMPESTRINI I;JARDIM WF	COCAINE; NATURAL WATERS; EMERGING CONTAMINANT; BIOMARKER; RISK; ASSESSMENT	CAMPESTRINI, I (CORRESPONDING AUTHOR), UNIV ESTADUAL CAMPINAS, INST CHEM, DEPT ANALYT CHEM, ENVIRONM CHEM LAB, CAMPINAS, SP, BRAZIL.; CAMPESTRINI, IOLANA; JARDIM, WILSON F., UNIV ESTADUAL CAMPINAS, INST CHEM, DEPT ANALYT CHEM, ENVIRONM CHEM LAB, CAMPINAS, SP, BRAZIL.	THE OCCURRENCE OF ILLICIT DRUGS IN NATURAL WATERS (SURFACE, SOURCE AND DRINKING WATER) IS OF INTEREST DUE TO THE POOR SANITATION COVERAGE AND THE HIGH CONSUMPTION OF DRUGS OF ABUSE IN BRAZIL. IN ADDITION, LITTLE IS KNOWN ABOUT THE EFFECTS OF THESE COMPOUNDS ON AQUATIC ORGANISMS AND HUMAN HEALTH. THIS WORK INVESTIGATES THE OCCURRENCE OF COCAINE (COC) AND ITS MAJOR METABOLITE, BENZOYLECGONINE (BE),…	UNIVERSIDADE ESTADUAL DE CAMPINAS	2025-03-02	10.1016/j.scitotenv.2016.10.089	1879-1026	INCTAA (FAPESP) [2008/57808-1]; CNPQ [573894/2008-6]; IQ-UNICAMP; CAPES; FUNDACAO DE AMPARO A PESQUISA DO ESTADO DE SAO PAULO (FAPESP) [08/57808-1] FUNDING SOURCE: FAPESP	SCI. TOTAL ENVIRON.	SCIENCE OF THE TOTAL ENVIRONMENT	ENGLISH			ELSEVIER SCIENCE BV	ENVIRONMENTAL SCIENCES \& ECOLOGY	41	OCCURRENCE OF COCAINE AND BENZOYLECGONINE IN DRINKING AND SOURCE WATER IN THE SAO PAULO STATE REGION, BRAZIL	ARTICLE	WOS000390964700035	ENVIRONMENTAL SCIENCES	SCIENCE CITATION INDEX EXPANDED (SCI-EXPANDED)	2017	CAMPESTRINI, I (CORRESPONDING AUTHOR), UNIV ESTADUAL CAMPINAS, INST CHEM, DEPT ANALYT CHEM, ENVIRONM CHEM LAB, CAMPINAS, SP, BRAZIL	ISI	UNIV ESTADUAL CAMPINAS;UNIV ESTADUAL CAMPINAS	9
		LOPEZ-DOVAL JC;MONTAGNER CC;DE ALBURQUERQUE;ANJAINA FERNANDES AF;MOSCHINI-CARLOS V;UMBUZEIRO G;POMPEO M	URBAN RESERVOIR; TROPICAL REGION; EMERGING POLLUTANTS; RISK ASSESSMENT; CHEMICAL QUALITY	LÓPEZ-DOVAL, JC (CORRESPONDING AUTHOR), UNIV SAO PAULO, INST BIOSCI, DEPT ECOL, RUA MATAOTRAVESSA 14 321, BR-05508090 BUTANTA, SP, BRAZIL.; LOPEZ-DOVAL, JULIO C.; POMPEO, MARCELO, UNIV SAO PAULO, INST BIOSCI, DEPT ECOL, RUA MATAOTRAVESSA 14 321, BR-05508090 BUTANTA, SP, BRAZIL.; LOPEZ-DOVAL, JULIO C., UNIV BARCELONA, DEPT EVOLUTIONARY BIOL ECOL \& ENVIRONM SCI, AVINGUDA DIAGONAL 643, E-08028 BARC…	RESERVOIRS LOCATED IN URBAN AREAS SUFFER SPECIFIC PRESSURES RELATED TO HUMAN ACTIVITIES. THEIR MONITORING, MANAGEMENT, AND PROTECTION REQUIREMENTS DIFFER FROM RESERVOIRS SITUATED IN NON-URBANIZED AREAS. THE OBJECTIVES OF THIS STUDY WERE: (A) TO DETERMINE THE CONCENTRATIONS OF SELECT PESTICIDES AND EMERGING POLLUTANTS (EPS) PRESENT IN AN URBAN RESERVOIR; (B) TO DESCRIBE THEIR POSSIBLE SPATIAL DIST…	UNIVERSIDADE DE SAO PAULO; UNIVERSITY OF BARCELONA; UNIVERSIDADE ESTADUAL DE CAMPINAS; UNIVERSIDADE ESTADUAL DE CAMPINAS; UNIVERSIDADE ESTADUAL PAULISTA	2025-03-02	10.1016/j.scitotenv.2016.09.210	1879-1026	SAO PAULO STATE RESEARCH FOUNDATION (FAPESP) [2012/16420-6, 2012/11890-4, 2014/22581-0, 2014/24740-6]; FUNDACAO DE AMPARO A PESQUISA DO ESTADO DE SAO PAULO (FAPESP) [14/24740-6] FUNDING SOURCE: FAPESP	SCI. TOTAL ENVIRON.	SCIENCE OF THE TOTAL ENVIRONMENT	ENGLISH	POMPEO, MARCELO/0000-0002-5632-9257 MONTAGNER, CASSIANA CAROLINA/0000-0002-6475-5969 MOSCHINI-CARLOS, VIVIANE/0000-0002-5832-912X UMBUZEIRO, GISELA/0000-0002-8623-5200 FERNANDES DE ALBUQUERQUE, ANJAINA/0000-0003-3028-0288 LOPEZ-DOVAL, JULIO C./0000-0002-0090-8532		ELSEVIER	ENVIRONMENTAL SCIENCES \& ECOLOGY	87	NUTRIENTS, EMERGING POLLUTANTS AND PESTICIDES IN A TROPICAL URBAN RESERVOIR: SPATIAL DISTRIBUTIONS AND RISK ASSESSMENT	ARTICLE	WOS000390373400131	ENVIRONMENTAL SCIENCES	SCIENCE CITATION INDEX EXPANDED (SCI-EXPANDED)	2017	LÓPEZ-DOVAL, JC (CORRESPONDING AUTHOR), UNIV SAO PAULO, INST BIOSCI, DEPT ECOL, RUA MATAOTRAVESSA 14 321, BR-05508090 BUTANTA, SP, BRAZIL	ISI	UNIV SAO PAULO;UNIV SAO PAULO;UNIV BARCELONA;UNIV ESTADUAL CAMPINAS;UNIV ESTADUAL CAMPINAS;SAO PAULO STATE UNIV UNESP	9
		MACHADO KC;GRASSI MT;VIDAL C;PESCARA IC;JARDIM WF;FERNANDES AN;SODRE FF;ALMEIDA FV;SANTANA JS;CANELA MC;NUNES CRO;BICHINHO KM;SEVERO FJR	NATURAL WATERS; CAFFEINE; ATRAZINE; LC-MS/MS; TAP WATER; RAW SEWAGE	GRASSI, MT (CORRESPONDING AUTHOR), UNIV FED PARANA, DEPT CHEM, POB 19032, BR-81531980 CURITIBA, PR, BRAZIL.; MACHADO, KELLY C.; GRASSI, MARCO TADEU, UNIV FED PARANA, DEPT CHEM, POB 19032, BR-81531980 CURITIBA, PR, BRAZIL.; VIDAL, CRISTIANE; PESCARA, IGOR C.; JARDIM, WILSON F., UNIV ESTADUAL CAMPINAS, INST CHEM, POB 6154, BR-13083970 CAMPINAS, SP, BRAZIL.; FERNANDES, ANDREIA N., UNIV FED RIO GRAND…	THIS IS THE FIRST NATIONWIDE SURVEY OF EMERGING CONTAMINANTS IN BRAZILIAN WATERS. ONE HUNDRED DRINKING WATER SAMPLES WERE INVESTIGATED IN 22 BRAZILIAN STATE CAPITALS. IN ADDITION, SEVEN SOURCE WATER SAMPLES FROM TWO OF THE MOST POPULOUS REGIONS OF THE COUNTRY WERE EVALUATED. SAMPLES WERE COLLECTED FROM JUNE TO SEPTEMBER OF 2011 AND AGAIN DURING THE SAME PERIOD IN 2012. THE STUDY COVERED EMERGING …	UNIVERSIDADE FEDERAL DO PARANA; UNIVERSIDADE ESTADUAL DE CAMPINAS; UNIVERSIDADE FEDERAL DO RIO GRANDE DO SUL; UNIVERSIDADE DE BRASILIA; UNIVERSIDADE FEDERAL DA PARAIBA	2025-03-02	10.1016/j.scitotenv.2016.07.210	1879-1026		SCI. TOTAL ENVIRON.	SCIENCE OF THE TOTAL ENVIRONMENT	ENGLISH	CANELA, MARIA/0000-0002-1107-887X FABRIZ SODRE, FERNANDO/0000-0001-7697-8492 BICHINHO, KATIA MESSIAS/0000-0001-8095-5357 NEVES FERNANDES, ANDREIA/0000-0001-6993-8740 CANELA, MARIA CRISTINA/0000-0003-4809-4774 VIDAL, CRISTIANE/0000-0001-6363-9475 GRASSI, MARCO TADEU/0000-0002-9325-2674		ELSEVIER SCIENCE BV	ENVIRONMENTAL SCIENCES \& ECOLOGY	148	A PRELIMINARY NATIONWIDE SURVEY OF THE PRESENCE OF EMERGING CONTAMINANTS IN DRINKING AND SOURCE WATERS IN BRAZIL	ARTICLE	WOS000387807200015	ENVIRONMENTAL SCIENCES	SCIENCE CITATION INDEX EXPANDED (SCI-EXPANDED)	2016	GRASSI, MT (CORRESPONDING AUTHOR), UNIV FED PARANA, DEPT CHEM, POB 19032, BR-81531980 CURITIBA, PR, BRAZIL	ISI	UNIV FED PARANA;UNIV FED PARANA;UNIV ESTADUAL CAMPINAS;UNIV FED RIO GRANDE DO SUL;UNIV BRASILIA;STATE UNIV NORTE FLUMINENSE DARCY RIBEIRO;UNIV FED PARAIBA	10
		BIJLSMA L;BOTERO-COY AM;RINCON RJ;PENUELA GA;HERNANDEZ F	WASTEWATER-BASED EPIDEMIOLOGY; LC-MS/MS; DRUGS OF ABUSE; CONSUMPTION; LATIN AMERICA	HERNÁNDEZ, F (CORRESPONDING AUTHOR), UNIV JAUME 1, RES INST PESTICIDES \& WATER IUPA, CASTELLON DE LA PLANA, SPAIN.; BIJLSMA, LUBERTUS; BOTERO-COY, ANA M.; HERNANDEZ, FELIX, UNIV JAUME 1, RES INST PESTICIDES \& WATER IUPA, CASTELLON DE LA PLANA, SPAIN.; RINCON, ROLANDO J., UNIV ANTONIO NARINO, FAC SCI, DEPT CHEM, BOGOTA, COLOMBIA.; PENUELA, GUSTAVO A., UNIV ANTIOQUIA, FAC INGN, GRP GDCON, MEDELLI…	WASTEWATER-BASED EPIDEMIOLOGY (WBE) RELIES ON THE PRINCIPLE THAT TRACES OF COMPOUNDS, WHICH A POPULATION IS EXPOSED TO OR CONSUME, ARE EXCRETED UNCHANGED OR AS METABOLITES IN URINE AND/OR FECES, AND ULTIMATELY END UP IN THE SEWER NETWORK. MEASURING TARGET METABOLIC RESIDUES I.E. BIOMARKERS IN RAW URBAN WASTEWATER ALLOWS IDENTIFYING THE EXPOSURE OR USE OF SUBSTANCES OF INTEREST IN A COMMUNITY. UP …	UNIVERSITAT JAUME I; UNIVERSIDAD ANTONIO NARINO; UNIVERSIDAD DE ANTIOQUIA	2025-03-02	10.1016/j.scitotenv.2016.05.078	1879-1026	GENERALITAT VALENCIANA [PROMETEO II 2014/023]; SPANISH MINISTRY OF ECONOMY AND COMPETITIVENESS [CTQ2015-65603]; NPS-EURONET - EUROPEAN UNION [HOME/2014/JDRUG/AG/DRUG/7086]	SCI. TOTAL ENVIRON.	SCIENCE OF THE TOTAL ENVIRONMENT	ENGLISH	PENUELA MESA, GUSTAVO ANTONIO/0000-0003-3065-0285 HERNANDEZ, FELIX/0000-0003-1268-3083 RINCON ORTIZ, ROLANDO JAVIER/0000-0001-5968-533X BIJLSMA, LUBERTUS/0000-0001-7005-8775 BOTERO-COY, ANA MARIA/0000-0002-2118-7797		ELSEVIER	ENVIRONMENTAL SCIENCES \& ECOLOGY	57	ESTIMATION OF ILLICIT DRUG USE IN THE MAIN CITIES OF COLOMBIA BY MEANS OF URBAN WASTEWATER ANALYSIS	ARTICLE	WOS000378206300102	ENVIRONMENTAL SCIENCES	SCIENCE CITATION INDEX EXPANDED (SCI-EXPANDED)	2016	HERNÁNDEZ, F (CORRESPONDING AUTHOR), UNIV JAUME 1, RES INST PESTICIDES \& WATER IUPA, CASTELLON DE LA PLANA, SPAIN	ISI	CASTELLON DE LA PLANA;CASTELLON DE LA PLANA;UNIV ANTONIO NARINO;UNIV ANTIOQUIA	10
		SEABRA PEREIRA CD;MARANHO LA;CORTEZ F;S. S;PUSCEDDU FH;SANTOS AR;RIBEIRO DA;CESAR A;GUIMARAES LL	PHARMACEUTICALS; COCAINE; SUBMARINE SEWAGE OUTFALL; SUBTROPICAL ZONE; MARINE ENVIRONMENT	PEREIRA, CDS (CORRESPONDING AUTHOR), UNIV FED SAO PAULO, DEPT CIENCIAS MAR, AVE SALDANHA DA GAMA 89, BR-11030400 SANTOS, SP, BRAZIL.; PEREIRA, CDS (CORRESPONDING AUTHOR), UNIV SANTA CECILIA, LAB ECOTOXICOL, RUA OSWALDO CRUZ 266, BR-11045907 SANTOS, SP, BRAZIL.; SEABRA PEREIRA, CAMILO D.; MARANHO, LUCIANE A.; CESAR, AUGUSTO, UNIV FED SAO PAULO, DEPT CIENCIAS MAR, AVE SALDANHA DA GAMA 89, BR-110304…	THE PRESENT STUDY DETERMINED ENVIRONMENTAL CONCENTRATIONS OF PHARMACEUTICALS, COCAINE, AND THE MAIN HUMAN METABOLITE OF COCAINE IN SEAWATER SAMPLED FROM A SUBTROPICAL COASTAL ZONE (SANTOS, BRAZIL). THE SANTOS BAY IS LOCATED IN A METROPOLITAN REGION AND RECEIVES OVER 7367 M(3) OF WASTEWATER PER DAY. FIVE SAMPLE POINTS UNDER STRONG INFLUENCE OF THE SUBMARINE SEWAGE OUTFALL WERE CHOSEN. THROUGH QUAN…	UNIVERSIDADE FEDERAL DE SAO PAULO (UNIFESP); UNIVERSIDADE SANTA CECILIA; FUNDACAO OSWALDO CRUZ; UNIVERSIDADE FEDERAL DE SAO PAULO (UNIFESP); UNIVERSIDADE SANTA CECILIA	2025-03-02	10.1016/j.scitotenv.2016.01.051	1879-1026	CNPQ [481358/2012-9, 481553/2012-6]	SCI. TOTAL ENVIRON.	SCIENCE OF THE TOTAL ENVIRONMENT	ENGLISH	SANZI CORTEZ, FERNANDO/0000-0001-9151-6878 /0000-0002-5388-161X RAMOS SANTOS, ALDO/0000-0003-0236-1910 RIBEIRO, DANIEL ARAKI/0000-0001-5057-4983 SEABRA PEREIRA, CAMILO/0000-0001-8357-8112 PUSCEDDU, FABIO/0000-0003-0336-7310 ALVES MARANHO, LUCIANE/0000-0002-0550-9477 LOPES GUIMARAES, LUCIANA/0000-0002-7230-9571		ELSEVIER	ENVIRONMENTAL SCIENCES \& ECOLOGY	165	OCCURRENCE OF PHARMACEUTICALS AND COCAINE IN A BRAZILIAN COASTAL ZONE	ARTICLE	WOS000370246000017	ENVIRONMENTAL SCIENCES	SCIENCE CITATION INDEX EXPANDED (SCI-EXPANDED)	2016	PEREIRA, CDS (CORRESPONDING AUTHOR), UNIV FED SAO PAULO, DEPT CIENCIAS MAR, AVE SALDANHA DA GAMA 89, BR-11030400 SANTOS, SP, BRAZIL	ISI	UNIV FED SAO PAULO;UNIV SANTA CECILIA;UNIV FED SAO PAULO;UNIV SANTA CECILIA;UNIV FED SAO PAULO;UNIV SANTA CECILIA	10
		DAMASCENO DE OLIVEIRA LL;ANTUNES SC;GONCALVES F;ROCHA O;NUNES B	ACETAMINOPHEN; AQUATIC BIOTA; CHLORPROMAZINE; DICLOFENAC SODIUM; ECOTOXICITY; PROPRANOLOL; NON-TARGET ORGANISMS	DE OLIVEIRA, LLD (CORRESPONDING AUTHOR), UNIV SAO PAULO, ESCOLA ENGN SAO CARLOS, AVE TRABALHADOR SAO CARLENSE 400, SAO CARLOS, SP, BRAZIL.; DAMASCENO DE OLIVEIRA, LAIRA L., UNIV SAO PAULO, ESCOLA ENGN SAO CARLOS, POST GRAD PROGRAM ENVIRONM ENGN SCI, SAO CARLOS, SP, BRAZIL.; DAMASCENO DE OLIVEIRA, LAIRA L.; GONCALVES, FERNANDO; NUNES, BRUNO, UNIV AVEIRO, DEPT BIOL, P-3800 AVEIRO, PORTUGAL.; ANTUNE…	THE OCCURRENCE OF PHARMACEUTICALS IN THE AQUATIC ENVIRONMENT HAS RECEIVED INCREASING ATTENTION IN RECENT YEARS, AS CONCERNS HAVE RISEN ABOUT THEIR ENVIRONMENTAL PERSISTENCE, BIOLOGICAL ACTIVITY AND DIFFERENT EFFECTS TOWARD NONTARGET ORGANISMS. CONSIDERING THE MAGNITUDE OF CONCENTRATIONS (NGL(-1) TO MGL(-1)) AND THEIR OFTEN-SPECIFIC MODES OF ACTION, THE ASSESSMENT OF PHYSIOLOGICAL RESPONSES OF EXP…	UNIVERSIDADE DE SAO PAULO; UNIVERSIDADE DE AVEIRO; UNIVERSIDADE DE AVEIRO; UNIVERSIDADE DO PORTO; UNIVERSIDADE FEDERAL DE SAO CARLOS	2025-03-02	10.3109/01480545.2015.1029048	1525-6014	BRAZILIAN RESEARCH COUNCIL (CNPQ) [245436/2012-0]; EUROPEAN FUNDS THROUGH COMPETE; NATIONAL FUNDS THROUGH THE PORTUGUESE SCIENCE FOUNDATION (FCT) [PEST-C/MAR/LA0017/2013]	DRUG CHEM. TOXICOL.	DRUG AND CHEMICAL TOXICOLOGY	ENGLISH	GONCALVES, FERNANDO J. M./0000-0002-9326-187X ANTUNES, SARA/0000-0002-6686-9919 NUNES, BRUNO/0000-0002-6743-2321		TAYLOR \& FRANCIS LTD	CHEMISTRY; PHARMACOLOGY \& PHARMACY; TOXICOLOGY	71	ACUTE AND CHRONIC ECOTOXICOLOGICAL EFFECTS OF FOUR PHARMACEUTICALS DRUGS ON CLADOCERAN <I>DAPHNIA MAGNA</I>	ARTICLE	WOS000368195900002	CHEMISTRY, MULTIDISCIPLINARY; PHARMACOLOGY \& PHARMACY; TOXICOLOGY	SCIENCE CITATION INDEX EXPANDED (SCI-EXPANDED)	2016	DE OLIVEIRA, LLD (CORRESPONDING AUTHOR), UNIV SAO PAULO, ESCOLA ENGN SAO CARLOS, AVE TRABALHADOR SAO CARLENSE 400, SAO CARLOS, SP, BRAZIL	ISI	UNIV SAO PAULO;UNIV SAO PAULO;UNIV AVEIRO;UNIV AVEIRO;UNIV PORTO;UNIV FED SAO CARLOS	10
		SERRANO MAS;GONZALEZ-REY M;MATTOS JJ;FLORES-NUNES F;MELLO ACP;ZACCHI FL;PIAZZA CE;SIEBERT MN;PIAZZA RS;ALVAREZ-MUNOZ D;RODRIGUEZ-MOZAZ S;BARCELO D;BEBIANNO MJ;GOMES CHAM;MELO CMR;BAINY ACD	CRASSOSTREA GIGAS; PHARMACEUTICALS; IBUPROFEN; OXIDATIVE STRESS; GENE; TRANSCRIPTION	BAINY, ACD (CORRESPONDING AUTHOR), UNIV FED SANTA CATARINA, LAB BIOMARKERS AQUAT CONTAMINAT, DEPT BIOCHEM, BR-88040900 FLORIANOPOLIS, SC, BRAZIL.; SERRANO, MIGUEL A. S.; FLORES-NUNES, FABRICIO; MELLO, ALVARO C. P.; ZACCHI, FLAVIA L.; PIAZZA, CLEI E.; SIEBERT, MARILIA N.; PIAZZA, ROMI S.; BAINY, AFONSO C. D., UNIV FED SANTA CATARINA, LAB BIOMARKERS AQUAT CONTAMINAT, DEPT BIOCHEM, BR-88040900 FLORI…	PHARMACEUTICALS, SUCH AS ANTI-INFLAMMATORY NONSTEROIDAL DRUGS, ARE FREQUENTLY DETECTED IN AQUATIC ECOSYSTEMS. STUDIES ABOUT THE EFFECTS OF THESE SUBSTANCES IN NONTARGET ORGANISMS, SUCH AS BIVALVES, ARE RELEVANT. THE AIM OF THIS STUDY WAS TO EVALUATE THE EFFECTS ON ANTIOXIDANT STATUS CAUSED BY IBUPROFEN (IBU) IN OYSTERS CRASSOSTREA GIGAS EXPOSED FOR 1, 4, AND 7 DAYS AT CONCENTRATIONS 1 AND 100 MU …	UNIVERSIDADE FEDERAL DE SANTA CATARINA (UFSC); UNIVERSIDADE DO ALGARVE; UNIVERSIDADE FEDERAL DE SANTA CATARINA (UFSC); UNIVERSITAT DE GIRONA; INSTITUT CATALA DE RECERCA DE L'AIGUA (ICRA); CONSEJO SUPERIOR DE INVESTIGACIONES CIENTIFICAS (CSIC); CSIC - CENTRO DE INVESTIGACION Y DESARROLLO PASCUAL VILA (CID-CSIC); CSIC - INSTITUTO DE DIAGNOSTICO AMBIENTAL Y ESTUDIOS DEL AGUA (IDAEA); UNIVERSIDADE FE…	2025-03-02	10.1007/s11356-014-4023-0	1614-7499	UNIVERSAL - MCTI / CNPQ [14/2012 (483028/2012-6)]; CNPQ PRODUCTIVITY FELLOWSHIP; CNPQ PVE FELLOWSHIP; EU PROJECT GENERA WITHIN THE FRAMEWORK OF THE MARIE CURIE IRSES ACTIONS (FP7-PEOPLE-IRSES) [247559]	ENVIRON. SCI. POLLUT. RES.	ENVIRONMENTAL SCIENCE AND POLLUTION RESEARCH	ENGLISH	BEBIANNO, MARIA/0000-0003-1492-8566 JOAQUIM MATTOS, JACO/0000-0002-8766-4285 RODRIGUEZ-MOZAZ, SARA/0000-0003-2962-8144 SALDANA SERRANO, MIGUEL ANGEL/0000-0003-4992-8996 GONZALEZ-REY, MARIA/0000-0002-9343-8460 ALVAREZ-MUNOZ, DIANA/0000-0002-1891-3233 BAINY, AFONSO/0000-0002-3885-7718 LUCENA ZACCHI, FLAVIA/0000-0003-1808-1390 PIAZZA, CLEI/0000-0002-3108-1638 DE MELO, CLAUDIO/0000-0002-0969-7022		SPRINGER HEIDELBERG	ENVIRONMENTAL SCIENCES \& ECOLOGY	28	DIFFERENTIAL GENE TRANSCRIPTION, BIOCHEMICAL RESPONSES, AND CYTOTOXICITY ASSESSMENT IN PACIFIC OYSTER <I>CRASSOSTREA GIGAS</I> EXPOSED TO IBUPROFEN	ARTICLE	WOS000365423100011	ENVIRONMENTAL SCIENCES	SCIENCE CITATION INDEX EXPANDED (SCI-EXPANDED)	2015	BAINY, ACD (CORRESPONDING AUTHOR), UNIV FED SANTA CATARINA, LAB BIOMARKERS AQUAT CONTAMINAT, DEPT BIOCHEM, BR-88040900 FLORIANOPOLIS, SC, BRAZIL	ISI	UNIV FED SANTA CATARINA;FLORES-NUNES;UNIV FED SANTA CATARINA;UNIV ALGARVE;UNIV FED SANTA CATARINA;UNIV GIRONA;INST ENVIRONM ASSESSMENT AND WATER RES IDAEA;UNIV FED SANTA CATARINA	11
		OLIVEIRA LLD;ANTUNES SC;GONCALVES F;ROCHA O;NUNES B	ACETAMINOPHEN; CHLORPROMAZINE; DICLOFENAC; PROPRANOLOL; CHOLINESTERASES; OXIDATIVE STRESS	OLIVEIRA, LLD (CORRESPONDING AUTHOR), UNIV SAO PAULO, ESCOLA ENGN SAO CARLOS, AVE TRABALHADOR SAO CARLENSE,400, SAO CARLOS, SP, BRAZIL.; OLIVEIRA, LAIRA L. D., UNIV SAO PAULO, POST GRAD PROGRAM ENVIRONM ENGN SCI, ENGN SCH SAO CARLOS, SAO CARLOS, SP, BRAZIL.; GONCALVES, FERNANDO; NUNES, BRUNO, UNIV AVEIRO, DEPT BIOL, P-3810193 AVEIRO, PORTUGAL.; OLIVEIRA, LAIRA L. D.; ANTUNES, SARA C.; GONCALVES, …	THE INCREASING OCCURRENCE OF PHARMACEUTICAL DRUGS IN THE AQUATIC ENVIRONMENT IS CAUSE OF CONCERN, DUE TO THE POSSIBILITY OF TOXIC PHENOMENA IN NON-TARGET SPECIES, INCLUDING OXIDATIVE STRESS AND NEUROTOXICITY. THE PRESENT STUDY AIMED TO ASSESS THE ACUTE EFFECT OF FOUR WIDELY USED THERAPEUTIC AGENTS: ACETAMINOPHEN (ANALGESIC), CHLORPROMAZINE (ANTIPSYCHOTIC), DICLOFENAC (ANTI-INFLAMMATORY) AND PROPR…	UNIVERSIDADE DE SAO PAULO; UNIVERSIDADE DE AVEIRO; UNIVERSIDADE DE AVEIRO; UNIVERSIDADE DO PORTO; UNIVERSIDADE FEDERAL DE SAO CARLOS	2025-03-02	10.1016/j.ecoenv.2015.04.028	1090-2414		ECOTOX. ENVIRON. SAFE.	ECOTOXICOLOGY AND ENVIRONMENTAL SAFETY	ENGLISH	ANTUNES, SARA/0000-0002-6686-9919 NUNES, BRUNO/0000-0002-6743-2321 GONCALVES, FERNANDO J. M./0000-0002-9326-187X		ACADEMIC PRESS INC ELSEVIER SCIENCE	ENVIRONMENTAL SCIENCES \& ECOLOGY; TOXICOLOGY	81	EVALUATION OF ECOTOXICOLOGICAL EFFECTS OF DRUGS ON <I>DAPHNIA MAGNA</I> USING DIFFERENT ENZYMATIC BIOMARKERS	ARTICLE	WOS000356841200015	ENVIRONMENTAL SCIENCES; TOXICOLOGY	SCIENCE CITATION INDEX EXPANDED (SCI-EXPANDED)	2015	OLIVEIRA, LLD (CORRESPONDING AUTHOR), UNIV SAO PAULO, ESCOLA ENGN SAO CARLOS, AVE TRABALHADOR SAO CARLENSE,400, SAO CARLOS, SP, BRAZIL	ISI	UNIV SAO PAULO;UNIV SAO PAULO;UNIV AVEIRO;UNIV AVEIRO;UNIV PORTO;UNIV FED SAO CARLOS	11
		CAMPANHA MB;AWAN AT;DE SOUSA DNR;GROSSELI GM;MOZETO AA;FADINI PS	PHARMACEUTICALS; HORMONES; SURFACE WATERS; PCA; MONJOLINHO RIVER; LC-MS/MS	FADINI, PS (CORRESPONDING AUTHOR), UNIV FED SAO CARLOS, DEPT QUIM, CAIXA POSTAL 676,ROD WASHINGTON LUIZ KM 235, BR-13565905 SAO CARLOS, SP, BRAZIL.; CAMPANHA, MARIELE B.; AWAN, ALMAS TAJ; DE SOUSA, DIANA N. R.; GROSSELI, GUILHERME M.; MOZETO, ANTONIO A.; FADINI, PEDRO S., UNIV FED SAO CARLOS, DEPT QUIM, BR-13565905 SAO CARLOS, SP, BRAZIL.	THIS MANUSCRIPT REPORTS A 3-YEAR STUDY ON OCCURRENCE OF PHARMACEUTICALS, HORMONES, AND TRICLOSAN IN SURFACE WATERS OF A CENTRAL URBAN REGION OF SO PAULO STATE OF SOUTHEAST BRAZIL (THE MONJOLINHO RIVER IN SO CARLOS). WATER SAMPLES COLLECTED ONCE AT EVERY 2 MONTHS WERE PRE-CONCENTRATED BY SOLID-PHASE EXTRACTION (SPE) AND ANALYZED BY LIQUID CHROMATOGRAPHY COUPLED WITH TANDEM MASS SPECTROMETRY (LC-MS…	UNIVERSIDADE FEDERAL DE SAO CARLOS	2025-03-02	10.1007/s11356-014-3929-x	1614-7499	COORDINATION OF IMPROVEMENT OF HIGHER EDUCATION PERSONAL (CAPES) [3039/2010]; NATIONAL COUNCIL OF SCIENTIFIC AND TECNOLOGICAL DEVELOPMENT (CNPQ) [140771/2012-3, 403580/2013-7]; SAO PAULO RESEARCH FOUNDATION (FAPESP) [2012/14403-7, 10/01731-0]; ANP-PETROBRAS [0050.0043180.08.4, 4600295977]; FUNDACAO DE AMPARO A PESQUISA DO ESTADO DE SAO PAULO (FAPESP) [12/14403-7, 10/01731-0] FUNDING SOURCE: FAPESP	ENVIRON. SCI. POLLUT. RES.	ENVIRONMENTAL SCIENCE AND POLLUTION RESEARCH	ENGLISH	FADINI, PEDRO S./0000-0003-1518-1804 AWAN, ALMAS TAJ/0000-0002-1236-1685		SPRINGER HEIDELBERG	ENVIRONMENTAL SCIENCES \& ECOLOGY	132	A 3-YEAR STUDY ON OCCURRENCE OF EMERGING CONTAMINANTS IN AN URBAN STREAM OF SO PAULO STATE OF SOUTHEAST BRAZIL	ARTICLE	WOS000354486800069	ENVIRONMENTAL SCIENCES	SCIENCE CITATION INDEX EXPANDED (SCI-EXPANDED)	2015	FADINI, PS (CORRESPONDING AUTHOR), UNIV FED SAO CARLOS, DEPT QUIM, CAIXA POSTAL 676,ROD WASHINGTON LUIZ KM 235, BR-13565905 SAO CARLOS, SP, BRAZIL	ISI	UNIV FED SAO CARLOS;UNIV FED SAO CARLOS	11
		ORTIZ DE GARCIA SA;PINTO PINTO G;GARCIA-ENCINA PA;IRUSTA-MATA R	BIOLUMINESCENCE; ECOTOXICITY; ENVIRONMENTAL RISK ASSESSMENT; PHARMACEUTICALS AND PERSONAL CARE PRODUCTS; QSAR; RESPIROMETRY	DE GARCÍA, SAO (CORRESPONDING AUTHOR), UNIV VALLADOLID, DEPT CHEM ENGN \& ENVIRONM TECHNOL, CALLE DR MERGELINA S-N, E-47011 VALLADOLID, SPAIN.; ORTIZ DE GARCIA, SHEYLA ANDREA; GARCIA-ENCINA, PEDRO A.; IRUSTA-MATA, RUBEN, UNIV VALLADOLID, DEPT CHEM ENGN \& ENVIRONM TECHNOL, E-47011 VALLADOLID, SPAIN.; ORTIZ DE GARCIA, SHEYLA ANDREA; PINTO PINTO, GILBERTO, UNIV CARABOBO, FAC SCI \& TECHNOL, DEPT CH…	A WIDE RANGE OF PHARMACEUTICALS AND PERSONAL CARE PRODUCTS (PPCPS) ARE PRESENT IN THE ENVIRONMENT, AND MANY OF THEIR ADVERSE EFFECTS ARE UNKNOWN. THE ENVIRONMENTAL RISK ASSESSMENT OF 26 PPCPS OF RELEVANT CONSUMPTION AND OCCURRENCE IN THE AQUATIC ENVIRONMENT IN SPAIN WAS ACCOMPLISHED IN THIS RESEARCH. BASED ON THE ECOTOXICITY VALUES OBTAINED BY BIOLUMINESCENCE AND RESPIROMETRY ASSAYS AND BY PREDIC…	UNIVERSIDAD DE VALLADOLID	2025-03-02	10.1007/s10646-014-1293-8	1573-3017	MAP-FRE FOUNDATION OF SPAIN [MA/11/AYU/138]; CARABOBO UNIVERSITY OF VENEZUELA [CD-3417, CD-2155]	ECOTOXICOLOGY	ECOTOXICOLOGY	ENGLISH	IRUSTA-MATA, RUBEN/0000-0002-0082-2528 GARCIA-ENCINA, PEDRO ANTONIO/0000-0002-3077-3181		SPRINGER	ENVIRONMENTAL SCIENCES \& ECOLOGY; TOXICOLOGY	189	ECOTOXICITY AND ENVIRONMENTAL RISK ASSESSMENT OF PHARMACEUTICALS AND PERSONAL CARE PRODUCTS IN AQUATIC ENVIRONMENTS AND WASTEWATER TREATMENT PLANTS	ARTICLE	WOS000342210700015	ECOLOGY; ENVIRONMENTAL SCIENCES; TOXICOLOGY	SCIENCE CITATION INDEX EXPANDED (SCI-EXPANDED)	2014	DE GARCÍA, SAO (CORRESPONDING AUTHOR), UNIV VALLADOLID, DEPT CHEM ENGN \& ENVIRONM TECHNOL, CALLE DR MERGELINA S-N, E-47011 VALLADOLID, SPAIN	ISI	UNIV VALLADOLID;UNIV VALLADOLID;UNIV CARABOBO	12
		BERETTA M;BRITTO V;TAVARES TM;TEIXEIRA DA SILVA SM;PLETSCH AL	EMERGING CONTAMINANTS; ENDOCRINE DISRUPTING CHEMICALS; MARINE POLLUTION; SEWAGE	TAVARES, TM (CORRESPONDING AUTHOR), UNIV FED BAHIA UFBA, INST QUIM, RUA BARAO GEREMOABO 147,CAMPUS ONDINA, BR-40170115 SALVADOR, BA, BRAZIL.; BERETTA, MAGDA; BRITTO, VICKY, UNIV FED BAHIA, UFBA, ESCOLA POLITECN, BR-40210630 SALVADOR, BA, BRAZIL.; TAVARES, TANIA MASCARENHAS; TEIXEIRA DA SILVA, SONILDA MARIA, UNIV FED BAHIA UFBA, INST QUIM, BR-40170115 SALVADOR, BA, BRAZIL.; PLETSCH, ADELMO LOWE, U…	PURPOSE THE TODOS OS SANTOS BAY IS THE LARGEST BAY IN BRAZIL AND RECEIVES DRAINAGE FROM VARIOUS WATERSHEDS. FOR MORE THAN 450 YEARS, IT WAS THE MAIN DESTINATION FOR THE DOMESTIC AND HOSPITAL SEWAGE FROM THE CITY OF SALVADOR, BAHIA. WITH THE GROWING CONCERN REGARDING THE PRESENCE OF PHARMACEUTICAL AND PERSONAL CARE PRODUCTS (PPCPS) IN THE ENVIRONMENT, AN INVESTIGATION WAS UNDERTAKEN TO DETERMINE T…	UNIVERSIDADE FEDERAL DA BAHIA; UNIVERSIDADE FEDERAL DA BAHIA; UNIVERSIDADE TECNOLOGICA FEDERAL DO PARANA	2025-03-02	10.1007/s11368-014-0884-6	1614-7480		J. SOILS SEDIMENTS	JOURNAL OF SOILS AND SEDIMENTS	ENGLISH	TAVARES, TANIA/0000-0002-9784-1548 LOWE PLETSCH, ADELMO/0000-0002-4334-2815		SPRINGER HEIDELBERG	ENVIRONMENTAL SCIENCES \& ECOLOGY; AGRICULTURE	118	OCCURRENCE OF PHARMACEUTICAL AND PERSONAL CARE PRODUCTS (PPCPS) IN MARINE SEDIMENTS IN THE TODOS OS SANTOS BAY AND THE NORTH COAST OF SALVADOR, BAHIA, BRAZIL	ARTICLE	WOS000337217300009	ENVIRONMENTAL SCIENCES; SOIL SCIENCE	SCIENCE CITATION INDEX EXPANDED (SCI-EXPANDED)	2014	TAVARES, TM (CORRESPONDING AUTHOR), UNIV FED BAHIA UFBA, INST QUIM, RUA BARAO GEREMOABO 147,CAMPUS ONDINA, BR-40170115 SALVADOR, BA, BRAZIL	ISI	UNIV FED BAHIA UFBA;UNIV FED BAHIA;TAVARES;UNIV FED BAHIA UFBA;UNIV TECNOL FED PARANA UTFPR	12
		ISLAS-FLORES H;MANUEL GOMEZ-OLIVAN L;GALAR-MARTINEZ M;GARCIA-MEDINA S;NERI-CRUZ N;DUBLAN-GARCIA O	CYPRINUS CARPIO; IBUPROFEN; LIPID PEROXIDATION; SUPEROXIDE DISMUTASE; CATALASE; GLUTATHIONE PEROXIDASE	GÓMEZ-OLIVÁN, LM (CORRESPONDING AUTHOR), UNIV AUTONOMA ESTADO MEXICO, LAB TOXICOL AMBIENTAL, FAC QUIM, PASEO COLON INTERSECC PASEO TOLLOCAN S-N, TOLUCA 50120, ESTADO DE MEXIC, MEXICO.; ISLAS-FLORES, HARIZ; MANUEL GOMEZ-OLIVAN, LEOBARDO; NERI-CRUZ, NADIA; DUBLAN-GARCIA, OCTAVIO, UNIV AUTONOMA ESTADO MEXICO, LAB TOXICOL AMBIENTAL, FAC QUIM, TOLUCA 50120, ESTADO DE MEXIC, MEXICO.; GALAR-MARTINEZ, MA…	ALTHOUGH TRACE CONCENTRATIONS OF IBUPROFEN (IBP) HAVE BEEN DETECTED IN DIVERSE WATER BODIES, THERE IS CURRENTLY INSUFFICIENT INFORMATION ON THE POTENTIALLY DELETERIOUS EFFECTS OF THIS XENOBIOTIC. THE PRESENT STUDY AIMED TO DETERMINE WHETHER IBP INDUCES OXIDATIVE STRESS IN BRAIN, LIVER, GILL, AND BLOOD OF THE COMMON CARP CYPRINUS CARPIO. TO THIS END, THE MEDIAN LETHAL CONCENTRATION AT 96 H (96-H L…	INSTITUTO POLITECNICO NACIONAL - MEXICO	2025-03-02	10.1007/s11356-013-2477-0	1614-7499	CONSEJO NACIONAL DE CIENCIA Y TECNOLOGIA (CONACYT-MEXICO) [151665]; SECRETARIA DE INVESTIGACION Y ESTUDIOS AVANZADOS DE LA UAEM (SIEA-UAEM) [UAEM 3415/2013CHT]	ENVIRON. SCI. POLLUT. RES.	ENVIRONMENTAL SCIENCE AND POLLUTION RESEARCH	ENGLISH	ISLAS FLORES, HARIZ/0000-0002-0614-4860 GOMEZ-OLIVAN, LEOBARDO MANUEL/0000-0002-7248-3449 DUBLAN-GARCIA, OCTAVIO/0000-0001-6264-2912 GARCIA MEDINA, SANDRA/0000-0002-3097-109X GALAR-MARTINEZ, MARCELA/0000-0003-1027-8017		SPRINGER HEIDELBERG	ENVIRONMENTAL SCIENCES \& ECOLOGY	44	EFFECT OF IBUPROFEN EXPOSURE ON BLOOD, GILL, LIVER, AND BRAIN ON COMMON CARP (<I>CYPRINUS CARPIO</I>) USING OXIDATIVE STRESS BIOMARKERS	ARTICLE	WOS000333424900033	ENVIRONMENTAL SCIENCES	SCIENCE CITATION INDEX EXPANDED (SCI-EXPANDED)	2014	GÓMEZ-OLIVÁN, LM (CORRESPONDING AUTHOR), UNIV AUTONOMA ESTADO MEXICO, LAB TOXICOL AMBIENTAL, FAC QUIM, PASEO COLON INTERSECC PASEO TOLLOCAN S-N, TOLUCA 50120, ESTADO DE MEXIC, MEXICO	ISI	UNIV AUTONOMA ESTADO MEXICO;ISLAS-FLORES;UNIV AUTONOMA ESTADO MEXICO;INST POLITECN NACL	12
		THOMAS KV;ARAUJO DA SILVA FM;LANGFORD KH;LEAO DE SOUZA AD;NIZZETO L;WAICHMAN AV	HUMAN PHARMACEUTICALS; ILLICIT DRUGS; URBAN STREAMS; AMAZONAS	THOMAS, KV (CORRESPONDING AUTHOR), NORWEGIAN INST WATER RES NIVA, GAUSTADALLEEN 21, N-0349 OSLO, NORWAY.; THOMAS, KEVIN V.; LANGFORD, K. H.; NIZZETO, L., NORWEGIAN INST WATER RES NIVA, N-0349 OSLO, NORWAY.; ARAUJO DA SILVA, FELIPE M.; LEAO DE SOUZA, AFONSO D.; WAICHMAN, A. V., UNIV FED AMAZONAS, CTR ENVIRONM SCI, MANAUS, AMAZONAS, BRAZIL.; NIZZETO, L., MASARYK UNIV, RES CTR TOX CPDS ENVIRONM RECE…	PHARMACEUTICALS AND ILLICIT DRUGS ARE CONTAMINANTS THAT ARE GENERALLY UBIQUITOUS IN WASTEWATER TREATMENT PLANT EFFLUENTS WITH THEIR RELEASE INTO THE ENVIRONMENT BEING WELL UNDERSTOOD IN NORTH AMERICA, EUROPE, AND ASIA. THERE IS, HOWEVER, LESS INFORMATION ON THE RELEASE OF HUMAN PHARMACEUTICALS AND ILLICIT DRUGS FROM REGIONS UNDERGOING RAPID LAND USE, ECONOMICAL, AND SOCIAL CHANGES, SUCH AS BRAZIL…	NORWEGIAN INSTITUTE FOR WATER RESEARCH (NIVA); UNIVERSIDADE FEDERAL DE AMAZONAS; MASARYK UNIVERSITY BRNO	2025-03-02	10.1111/jawr.12164	1752-1688	RESEARCH COUNCIL OF NORWAY RUSMIDDEL PROGRAMME (DRUGMON) [185523]; NORWEGIAN INSTITUTE FOR WATER RESEARCH THROUGH ITS STRATEGIC PROGRAM ON CECS	J. AM. WATER RESOUR. ASSOC.	JOURNAL OF THE AMERICAN WATER RESOURCES ASSOCIATION	ENGLISH	MOURA ARAUJO DA SILVA, FELIPE/0000-0002-1809-1372 THOMAS, KEVIN/0000-0002-2155-100X NIZZETTO, LUCA/0000-0003-1400-657X DUARTE LEAO DE SOUZA, AFONSO/0000-0001-7007-3991		WILEY	ENGINEERING; GEOLOGY; WATER RESOURCES	57	SCREENING FOR SELECTED HUMAN PHARMACEUTICALS AND COCAINE IN THE URBAN STREAMS OF MANAUS, AMAZONAS, BRAZIL<SUP>1</SUP>	ARTICLE	WOS000333687000005	ENGINEERING, ENVIRONMENTAL; GEOSCIENCES, MULTIDISCIPLINARY; WATER RESOURCES	SCIENCE CITATION INDEX EXPANDED (SCI-EXPANDED)	2014	THOMAS, KV (CORRESPONDING AUTHOR), NORWEGIAN INST WATER RES NIVA, GAUSTADALLEEN 21, N-0349 OSLO, NORWAY	ISI	NORWEGIAN INST WATER RES NIVA;NORWEGIAN INST WATER RES NIVA;UNIV FED AMAZONAS;MASARYK UNIV	12
		EUGENIA VALDES M;VALERIA AME M;DE LOS ANGELES BISTONI;MARIA M;ALBERTO WUNDERLIN D	PHARMACEUTICALS; SOUTH AMERICA; GAMBUSIA AFFINIS; CARBAMAZEPINE; ATENOLOL; BIOCONCENTRATION	WUNDERLIN, DA (CORRESPONDING AUTHOR), UNIV NACL CORDOBA, CONICET, ICYTAC, BV DR JUAN FILLOY S-N,CIUDAD UNIV, RA-5000 CORDOBA, ARGENTINA.; EUGENIA VALDES, MARIA; DE LOS ANGELES BISTONI, MARIA, UNIV NACL CORDOBA, CONICET, IDEA INST DIVERSIDADA \& ECOL ANIM, RA-5000 CORDOBA, ARGENTINA.; EUGENIA VALDES, MARIA; DE LOS ANGELES BISTONI, MARIA, UNIV NACL CORDOBA, FAC CIENCIAS EXACTAS FIS \& NAT, RA-5000 …	IN SOUTH AMERICA, THERE IS A LACK OF DATA CONCERNING THE OCCURRENCE AND LEVELS OF PHARMACEUTICALS IN MAIN RIVERS AS WELL AS THEIR NEGATIVE EFFECTS ON THE BIOTA. HERE WE REPORT THE OCCURRENCE AS WELL AS THE SPATIAL AND TEMPORAL VARIATIONS OF SOME COMMON PRESCRIBED PHARMACEUTICALS IN THE SUQUIA RIVER BASIN (CORDOBA, ARGENTINA). WE ALSO REPORT THE BIOCONCENTRATION OF TWO OF THEM IN GAMBUSIA AFFINIS,…	CONSEJO NACIONAL DE INVESTIGACIONES CIENTIFICAS Y TECNICAS (CONICET); NATIONAL UNIVERSITY OF CORDOBA; NATIONAL UNIVERSITY OF CORDOBA; CONSEJO NACIONAL DE INVESTIGACIONES CIENTIFICAS Y TECNICAS (CONICET); CONSEJO NACIONAL DE INVESTIGACIONES CIENTIFICAS Y TECNICAS (CONICET); NATIONAL UNIVERSITY OF CORDOBA; NATIONAL UNIVERSITY OF CORDOBA	2025-03-02	10.1016/j.scitotenv.2013.10.124	1879-1026	AGENCIA NACIONAL DE PROMOCION CIENTIFICA Y TECNICA [FONCYT/PICT-2007-01209, 2011-1597]; CONICET (NATIONAL SCIENTIFIC AND TECHNICAL RESEARCH COUNCIL); UNIVERSIDAD NACIONAL DE CORDOBA	SCI. TOTAL ENVIRON.	SCIENCE OF THE TOTAL ENVIRONMENT	ENGLISH	VALDES, MARIA EUGENIA/0000-0002-6935-4427 AME, MARIA/0000-0003-2382-8196		ELSEVIER SCIENCE BV	ENVIRONMENTAL SCIENCES \& ECOLOGY	108	OCCURRENCE AND BIOACCUMULATION OF PHARMACEUTICALS IN A FISH SPECIES INHABITING THE SUQUIA RIVER BASIN (CORDOBA, ARGENTINA)	ARTICLE	WOS000331916100046	ENVIRONMENTAL SCIENCES	SCIENCE CITATION INDEX EXPANDED (SCI-EXPANDED)	2014	WUNDERLIN, DA (CORRESPONDING AUTHOR), UNIV NACL CORDOBA, CONICET, ICYTAC, BV DR JUAN FILLOY S-N,CIUDAD UNIV, RA-5000 CORDOBA, ARGENTINA	ISI	UNIV NACL CORDOBA;UNIV NACL CORDOBA;UNIV NACL CORDOBA;CIBICI CTR INVEST BIOQUIM CLIN AND INMUNOL;DPTO BIOQUIM CLIN;UNIV NACL CORDOBA;UNIV NACL CORDOBA	12
		MONTAGNER CC;JARDIM WF;VON DER OHE PC;UMBUZEIRO GA	TRICLOSAN; CAFFEINE; EMERGING COMPOUNDS; PROTECTION OF AQUATIC LIFE; SURFACEWATERS; SPE-LC-MS/MS	MONTAGNER, CC (CORRESPONDING AUTHOR), UNIV ESTADUAL CAMPINAS, FAC TECHNOL, LIMEIRA, SP, BRAZIL.; MONTAGNER, CASSIANA C.; UMBUZEIRO, GISELA A., UNIV ESTADUAL CAMPINAS, FAC TECHNOL, LIMEIRA, SP, BRAZIL.; JARDIM, WILSON F., UNIV ESTADUAL CAMPINAS, INST CHEM, ENVIRONM CHEM LAB, CAMPINAS, SP, BRAZIL.; VON DER OHE, PETER C., UFZ HELMHOLTZ CTR ENVIRONM RES, DEPT EFFECT DIRECTED ANAL, LEIPZIG, GERMANY.	TRICLOSAN (TCS) IS A BROAD-SPECTRUM BACTERICIDE, HIGHLY TOXIC TO ALGAE, WHICH IS RELEASED INTO THE ENVIRONMENT VIA WASTEWATER EFFLUENTS. PREDICTED NO-EFFECT CONCENTRATIONS (PNECS) FOR AQUATIC BIOTA HAVE BEEN PROPOSED IN THE LITERATURE, VARYING FROM 1.4 TO 1,550 NG/L, REFLECTING CONTRADICTING PROTECTION GOALS. IN THIS WORK, SIX RIVERS IN THE STATE OF SO PAULO WERE MONITORED FOR TCS AND CAFFEINE, A…	UNIVERSIDADE ESTADUAL DE CAMPINAS; UNIVERSIDADE ESTADUAL DE CAMPINAS; HELMHOLTZ ASSOCIATION; HELMHOLTZ CENTER FOR ENVIRONMENTAL RESEARCH (UFZ)	2025-03-02	10.1007/s11356-013-2063-5	1614-7499	FAPESP [2012/00303-0]; INCTAA (CNPQ) [573894/2008-6]; INCTAA (FAPESP) [2008/57808-1]; SWEDISH RESEARCH COUNCIL [2012-00303] FUNDING SOURCE: SWEDISH RESEARCH COUNCIL; FUNDACAO DE AMPARO A PESQUISA DO ESTADO DE SAO PAULO (FAPESP) [12/00303-0, 08/57808-1] FUNDING SOURCE: FAPESP	ENVIRON. SCI. POLLUT. RES.	ENVIRONMENTAL SCIENCE AND POLLUTION RESEARCH	ENGLISH	MONTAGNER, CASSIANA CAROLINA/0000-0002-6475-5969 UMBUZEIRO, GISELA/0000-0002-8623-5200 VON DER OHE, PETER CARSTEN/0000-0001-7350-8962		SPRINGER HEIDELBERG	ENVIRONMENTAL SCIENCES \& ECOLOGY	47	OCCURRENCE AND POTENTIAL RISK OF TRICLOSAN IN FRESHWATERS OF SAO PAULO, BRAZIL-THE NEED FOR REGULATORY ACTIONS	ARTICLE	WOS000330970400022	ENVIRONMENTAL SCIENCES	SCIENCE CITATION INDEX EXPANDED (SCI-EXPANDED)	2014	MONTAGNER, CC (CORRESPONDING AUTHOR), UNIV ESTADUAL CAMPINAS, FAC TECHNOL, LIMEIRA, SP, BRAZIL	ISI	UNIV ESTADUAL CAMPINAS;UNIV ESTADUAL CAMPINAS;UNIV ESTADUAL CAMPINAS;UFZ HELMHOLTZ CTR ENVIRONM RES	12
		MELO SM;BRITO NM	EMERGING POLLUTANTS; XENOESTROGEN; WATER POLLUTION	MELO, SM (CORRESPONDING AUTHOR), UNIV FED MARANHAO, SAO LUIS, MARANHAO, BRAZIL.; MELO, SUZYETH M., UNIV FED MARANHAO, SAO LUIS, MARANHAO, BRAZIL.; BRITO, NATILENE M., FED INST EDUC SCI \& TECHNOL MARANHAO, SAO LUIS, MARANHAO, BRAZIL.	A METHOD FOR SIMULTANEOUS ANALYSIS OF BISPHENOL A (BPA) AND 17 ALPHA-ETHINYLESTRADIOL (EE2) IN WATER SUPPLY WAS DEVELOPED USING SOLID-PHASE EXTRACTION AND HIGH-PERFORMANCE LIQUID CHROMATOGRAPHY WITH FLUORESCENCE DETECTION. THE LINEARITY WAS EVALUATED BETWEEN 2.5 AND 200 MU G L-1 (R> FOR THE ANALYTES. THE LIMITS OF QUANTIFICATION WERE 1.5 AND 2.1 NG L-1 FOR BPA AND EE2, RESPECTIVELY. THE EXTRACTIO…	UNIVERSIDADE FEDERAL DO MARANHAO; INSTITUTO FEDERAL DO MARANHAO	2025-03-02	10.1007/s11270-013-1783-y	1573-2932	NATIONAL COUNCIL OF SCIENTIFIC AND TECHNOLOGICAL DEVELOPMENT (CNPQ) [70/2008]	WATER AIR SOIL POLLUT.	WATER AIR AND SOIL POLLUTION	ENGLISH			SPRINGER INTERNATIONAL PUBLISHING AG	ENVIRONMENTAL SCIENCES \& ECOLOGY; METEOROLOGY \& ATMOSPHERIC SCIENCES; WATER RESOURCES	20	ANALYSIS AND OCCURRENCE OF ENDOCRINE DISRUPTORS IN BRAZILIAN WATER BY HPLC-FLUORESCENCE DETECTION	ARTICLE	WOS000329637600010	ENVIRONMENTAL SCIENCES; METEOROLOGY \& ATMOSPHERIC SCIENCES; WATER RESOURCES	SCIENCE CITATION INDEX EXPANDED (SCI-EXPANDED)	2014	MELO, SM (CORRESPONDING AUTHOR), UNIV FED MARANHAO, SAO LUIS, MARANHAO, BRAZIL	ISI	UNIV FED MARANHAO;UNIV FED MARANHAO;FED INST EDUC SCI AND TECHNOL MARANHAO	12
		DE ALMEIDA CAA;BRENNER CGB;MINETTO;LUCIANE L;MALLMANN CA;MARTINS AF	ANTI-ANXIETY; ANTI-EPILEPTIC; RISK ASSESSMENT; HOSPITAL EFFLUENT; LC-ESI-MS/MS\_QTRAP	MARTINS, AF (CORRESPONDING AUTHOR), UNIV FED SANTA MARIA, DEPT QUIM, CAMPUS CAMOBI,PREDIO 18, BR-97105900 SANTA MARIA, RS, BRAZIL.; DE ALMEIDA, CARLOS ALBERTO A.; BRENNER, CARLA G. B.; MINETTO, LUCIANE; MARTINS, AYRTON F., UNIV FED SANTA MARIA, LATER RES LAB TREATMENT EFFLUENTS \& RESIDUES, DEPT CHEM, BR-97105900 SANTA MARIA, RS, BRAZIL.; DE ALMEIDA, CARLOS ALBERTO A.; MINETTO, LUCIANE; MALLMANN,…	IN THIS STUDY, AN ANALYTICAL METHODOLOGY WAS DEVELOPED FOR THE DETERMINATION OF PSYCHO-ACTIVE DRUGS IN THE TREATED EFFLUENT OF THE UNIVERSITY HOSPITAL AT THE FEDERAL UNIVERSITY OF SANTA MARIA, RS - BRAZIL. SAMPLES WERE COLLECTED FROM POINT A (EMERGENCY) AND POINT B (GENERAL EFFLUENT). THE ADOPTED METHODOLOGY INCLUDED A PRE-CONCENTRATION PROCEDURE INVOLVING THE USE OF SOLID PHASE EXTRACTION AND DE…	UNIVERSIDADE FEDERAL DE SANTA MARIA (UFSM); UNIVERSIDADE FEDERAL DE SANTA MARIA (UFSM)	2025-03-02	10.1016/j.chemosphere.2013.08.032	1879-1298	CNPQ (NATIONAL COUNSEL OF TECHNOLOGICAL AND SCIENTIFIC DEVELOPMENT)	CHEMOSPHERE	CHEMOSPHERE	ENGLISH	MALLMANN, CARLOS AUGUSTO/0000-0003-2376-2705		PERGAMON-ELSEVIER SCIENCE LTD	ENVIRONMENTAL SCIENCES \& ECOLOGY	28	DETERMINATION OF ANTI-ANXIETY AND ANTI-EPILEPTIC DRUGS IN HOSPITAL EFFLUENT AND A PRELIMINARY RISK ASSESSMENT	ARTICLE	WOS000327566600019	ENVIRONMENTAL SCIENCES	SCIENCE CITATION INDEX EXPANDED (SCI-EXPANDED)	2013	MARTINS, AF (CORRESPONDING AUTHOR), UNIV FED SANTA MARIA, DEPT QUIM, CAMPUS CAMOBI,PREDIO 18, BR-97105900 SANTA MARIA, RS, BRAZIL	ISI	UNIV FED SANTA MARIA;UNIV FED SANTA MARIA;UNIV FED SANTA MARIA	13
		PINHEIRO A;ROSA ALBANO RM;ALVES TC;KAUFMANN V;DA SILVA MR	VETERINARY ANTIBIOTICS; HORMONES; SURFACE RUNOFF; DRAINAGE FLOW	PINHEIRO, A (CORRESPONDING AUTHOR), FUNDACAO UNIV REG BLUMENAU, RUA SAO PAULO 3250, BR-89030000 BLUMENAU, SC, BRAZIL.; PINHEIRO, ADILSON; ROSA ALBANO, RENATA M.; ALVES, THIAGO CAIQUE; KAUFMANN, VANDER; DA SILVA, MARCOS RIVAL, FUNDACAO UNIV REG BLUMENAU, BR-89030000 BLUMENAU, SC, BRAZIL.	ALTHOUGH THE USE OF LIQUID WASTE FROM PIGGERIES AS AGRICULTURAL FERTILIZER IS COMMON PRACTICE, PROBLEMS ARISE FROM CONTAMINATION OF WATER BY CHEMICAL COMPOUNDS. THIS PAPER REPORTS ON THE PRESENCE OF THREE HORMONES AND SIX VETERINARY ANTIBIOTICS IN WATER OF THE SURFACE RUNOFF AND DRAINAGE FLOW FROM VOLUMETRIC LYSIMETERS TO WHICH PIG SLURRY WAS APPLIED, AND WHICH HAD BEEN PLANTED WITH CEREALS, HORT…	UNIVERSIDADE REGIONAL DE BLUMENAU (FURB)	2025-03-02	10.1016/j.agwat.2013.06.019	1873-2283	MCT/CNPQ [562378/2010-3, 302022/2011-2]; CAPES	AGRIC. WATER MANAGE.	AGRICULTURAL WATER MANAGEMENT	ENGLISH	ALVES, THIAGO CAIQUE/0000-0002-5651-6562 , VANDER/0000-0002-2971-5128		ELSEVIER	AGRICULTURE; WATER RESOURCES	32	VETERINARY ANTIBIOTICS AND HORMONES IN WATER FROM APPLICATION OF PIG SLURRY TO SOIL	ARTICLE	WOS000325595200001	AGRONOMY; WATER RESOURCES	SCIENCE CITATION INDEX EXPANDED (SCI-EXPANDED)	2013	PINHEIRO, A (CORRESPONDING AUTHOR), FUNDACAO UNIV REG BLUMENAU, RUA SAO PAULO 3250, BR-89030000 BLUMENAU, SC, BRAZIL	ISI	FUNDACAO UNIV REG BLUMENAU;FUNDACAO UNIV REG BLUMENAU	13
		MENDEZ N;LACORTE S;BARATA C	PHARMACEUTICALS; PROZAC; ABNORMALITIES; BIOASSAYS; CAPITELLA; POLYCHAETES; DEPOSIT FEEDER; SEDIMENT PROCESSING; GROWTH	MÉNDEZ, N (CORRESPONDING AUTHOR), UNIV NACL AUTONOMA MEXICO, INST CIENCIAS MAR \& LIMNOL, UNIDAD ACAD MAZATLAN, LAB INVERTEBRADOS BENTON, APDO POSTAL 811, MAZATLAN 82000, SINALOA, MEXICO.; MENDEZ, NURIA, UNIV NACL AUTONOMA MEXICO, INST CIENCIAS MAR \& LIMNOL, UNIDAD ACAD MAZATLAN, LAB INVERTEBRADOS BENTON, MAZATLAN 82000, SINALOA, MEXICO.; LACORTE, SILVIA; BARATA, CARLOS, INST ENVIRONM ASSESSMENT…	THE MARINE-ESTUARINE POLYCHAETE CAPITELLA IS AN INDICATOR OF ORGANIC POLLUTION AND PLAYS IMPORTANT ROLES IN SEWAGE WASTE CYCLING. THE ANTIDEPRESSANT FLUOXETINE CAN BE ACCUMULATED IN STREAMS AND SEWAGE EFFLUENTS AND IT COULD POSE A HAZARD TO INFAUNA. EFFECTS OF FLUOXETINE ON FEEDING AND GROWTH OF CAPITELLA TELETA WERE INVESTIGATED THROUGH THE EXPOSURE TO 0, 0.001, 0.03, 0.3 AND 33 MU G/G DRY WEIGH…	UNIVERSIDAD NACIONAL AUTONOMA DE MEXICO; CONSEJO SUPERIOR DE INVESTIGACIONES CIENTIFICAS (CSIC); CSIC - CENTRO DE INVESTIGACION Y DESARROLLO PASCUAL VILA (CID-CSIC); CSIC - INSTITUTO DE DIAGNOSTICO AMBIENTAL Y ESTUDIOS DEL AGUA (IDAEA)	2025-03-02	10.1016/j.marenvres.2013.05.004	1879-0291	DIRECCION GENERAL DE APOYO AL PERSONAL ACADEMIC, UNAM, MEXICO	MAR. ENVIRON. RES.	MARINE ENVIRONMENTAL RESEARCH	ENGLISH	BARATA, CARLOS/0000-0002-3360-0729 LACORTE, SILVIA/0000-0001-7192-4057		ELSEVIER SCI LTD	ENVIRONMENTAL SCIENCES \& ECOLOGY; MARINE \& FRESHWATER BIOLOGY; TOXICOLOGY	20	EFFECTS OF THE PHARMACEUTICAL FLUOXETINE IN SPIKED-SEDIMENTS ON FEEDING ACTIVITY AND GROWTH OF THE POLYCHAETE <I>CAPITELLA TELETA</I>	ARTICLE	WOS000323021300009	ENVIRONMENTAL SCIENCES; MARINE \& FRESHWATER BIOLOGY; TOXICOLOGY	SCIENCE CITATION INDEX EXPANDED (SCI-EXPANDED)	2013	MÉNDEZ, N (CORRESPONDING AUTHOR), UNIV NACL AUTONOMA MEXICO, INST CIENCIAS MAR \& LIMNOL, UNIDAD ACAD MAZATLAN, LAB INVERTEBRADOS BENTON, APDO POSTAL 811, MAZATLAN 82000, SINALOA, MEXICO	ISI	UNIV NACL AUTONOMA MEXICO;UNIV NACL AUTONOMA MEXICO;INST ENVIRONM ASSESSMENT AND WATER RES CSIC	13
		HUERTA B;MARTI E;GROS M;LOPEZ P;POMPEO M;ARMENGOL J;BARCELO D;LUIS L;BALCAZAR J;RODRIGUEZ-MOZAZ S;MARCE R	BACTERIAL COMMUNITIES; PHARMACEUTICALS; POLLUTION; RDA	MARCÉ, R (CORRESPONDING AUTHOR), CATALAN INST WATER RES ICRA, EMILI GRAHIT 101, GIRONA 17003, SPAIN.; HUERTA, BELINDA; MARTI, ELISABET; GROS, MERITXELL; BARCELO, DAMIA; LUIS BALCAZAR, JOSE; RODRIGUEZ-MOZAZ, SARA; MARCE, RAFAEL, CATALAN INST WATER RES ICRA, GIRONA 17003, SPAIN.; LOPEZ, PILAR; ARMENGOL, JOAN, UNIV BARCELONA, DEPT ECOL, FLUMEN, E-08028 BARCELONA, SPAIN.; POMPEO, MARCELO, USP IBR, DE…	ANTIBIOTIC RESISTANCE REPRESENTS A GROWING GLOBAL HEALTH CONCERN DUE TO THE OVERUSE AND MISUSE OF ANTIBIOTICS. THERE IS, HOWEVER, LITTLE INFORMATION ABOUT HOW THE SELECTIVE PRESSURE OF CLINICAL ANTIBIOTIC USAGE CAN AFFECT ENVIRONMENTAL COMMUNITIES IN AQUATIC ECOSYSTEMS AND WHICH BACTERIAL GROUPS MIGHT BE RESPONSIBLE FOR DISSEMINATION OF ANTIBIOTIC RESISTANCE GENES (ARGS) INTO THE ENVIRONMENT. IN …	INSTITUT CATALA DE RECERCA DE L'AIGUA (ICRA); UNIVERSITY OF BARCELONA; CONSEJO SUPERIOR DE INVESTIGACIONES CIENTIFICAS (CSIC); CSIC - CENTRO DE INVESTIGACION Y DESARROLLO PASCUAL VILA (CID-CSIC); CSIC - INSTITUTO DE DIAGNOSTICO AMBIENTAL Y ESTUDIOS DEL AGUA (IDAEA)	2025-03-02	10.1016/j.scitotenv.2013.03.071	1879-1026	1ST INTERDISCIPLINARY WATER RESEARCH PROJECTS-ICRA GRANTS PROGRAM (PROJECT RES2); SPANISH MINISTRY OF ECONOMY AND COMPETITIVENESS [2010 CSD2009-00065]; EUROPEAN UNION THROUGH THE EUROPEAN REGIONAL DEVELOPMENT FUND (FEDER); GENERALITAT DE CATALUNYA [2009-SGR-965]	SCI. TOTAL ENVIRON.	SCIENCE OF THE TOTAL ENVIRONMENT	ENGLISH	POMPEO, MARCELO/0000-0002-5632-9257 MARCE, RAFAEL/0000-0002-7416-4652 BARCELO, DAMIA/0000-0002-8873-0491 BALCAZAR, JOSE LUIS/0000-0002-6866-9347 HUERTA, BELINDA/0000-0003-4392-4898 LOPEZ LASERAS, PILAR/0000-0001-6322-4472 GROS, MERITXELL/0000-0002-4365-5299 RODRIGUEZ-MOZAZ, SARA/0000-0003-2962-8144 MARTI, ELISABET/0000-0002-5301-3548		ELSEVIER	ENVIRONMENTAL SCIENCES \& ECOLOGY	282	EXPLORING THE LINKS BETWEEN ANTIBIOTIC OCCURRENCE, ANTIBIOTIC RESISTANCE, AND BACTERIAL COMMUNITIES IN WATER SUPPLY RESERVOIRS	ARTICLE	WOS000320343700020	ENVIRONMENTAL SCIENCES	SCIENCE CITATION INDEX EXPANDED (SCI-EXPANDED)	2013	MARCÉ, R (CORRESPONDING AUTHOR), CATALAN INST WATER RES ICRA, EMILI GRAHIT 101, GIRONA 17003, SPAIN	ISI	CATALAN INST WATER RES ICRA;CATALAN INST WATER RES ICRA;UNIV BARCELONA;DEPT ENVIRONM CHEM	13
		FELIX-CARIEDO TE;DURAN-ALVAREZ JC;JIMENEZ-CISNEROS B	DRINKING WATER; ENDOCRINE DISRUPTING CHEMICALS; GROUNDWATER; MEGACITY; SURFACE WATER; PHARMACEUTICALS	JIMÉNEZ-CISNEROS, B (CORRESPONDING AUTHOR), UNIV NACL AUTONOMA MEXICO, ENGN INST, POB 70472, COYOACAN, MEXICO.; FELIX-CARIEDO, THANIA E.; DURAN-ALVAREZ, JUAN C.; JIMENEZ-CISNEROS, BLANCA, UNIV NACL AUTONOMA MEXICO, ENGN INST, COYOACAN, MEXICO.	THE OCCURRENCE AND DISTRIBUTION OF A GROUP OF 17 ORGANIC MICROPOLLUTANTS IN SURFACE AND GROUNDWATER SOURCES FROM MEXICO CITY WAS DETERMINED. WATER SAMPLES WERE TAKEN FROM 7 WELLS, 4 DAMS AND 15 TANKS WHERE SURFACE AND GROUNDWATER ARE MIXED AND STORED BEFORE DISTRIBUTION. RESULTS EVIDENCED THE OCCURRENCE OF SEVEN OF THE TARGET COMPOUNDS IN GROUNDWATER: SALICYLIC ACID, DICLOFENAC, DI-2-ETHYLHEXYLPH…	UNIVERSIDAD NACIONAL AUTONOMA DE MEXICO	2025-03-02	10.1016/j.scitotenv.2013.02.088	1879-1026	MEXICAN WATER COMMISSION [6348]	SCI. TOTAL ENVIRON.	SCIENCE OF THE TOTAL ENVIRONMENT	ENGLISH	DURAN-ALVAREZ, JUAN CARLOS/0000-0002-5247-6719 JIMENEZ CISNEROS, BLANCA/0000-0002-8596-3871		ELSEVIER	ENVIRONMENTAL SCIENCES \& ECOLOGY	125	THE OCCURRENCE AND DISTRIBUTION OF A GROUP OF ORGANIC MICROPOLLUTANTS IN MEXICO CITY'S WATER SOURCES	ARTICLE	WOS000319180000012	ENVIRONMENTAL SCIENCES	SCIENCE CITATION INDEX EXPANDED (SCI-EXPANDED)	2013	JIMÉNEZ-CISNEROS, B (CORRESPONDING AUTHOR), UNIV NACL AUTONOMA MEXICO, ENGN INST, POB 70472, COYOACAN, MEXICO	ISI	UNIV NACL AUTONOMA MEXICO;UNIV NACL AUTONOMA MEXICO	13
		QUEIROZ FB;BRANDT EMF;AQUINO SF;CHERNICHARO;C. A. L. CAL;AFONSO RJCF	ENDOCRINE DISRUPTORS; MICROPOLLUTANTS; PHARMACEUTICAL COMPOUNDS; RAW; SEWAGE; UASB REACTOR	AQUINO, SF (CORRESPONDING AUTHOR), UNIV FED OURO PRETO, OURO PRETO, BRAZIL.; QUEIROZ, F. B.; AQUINO, S. F.; AFONSO, R. J. C. F., UNIV FED OURO PRETO, OURO PRETO, BRAZIL.; BRANDT, E. M. F.; CHERNICHARO, C. A. L., UNIV FED MINAS GERAIS, BELO HORIZONTE, MG, BRAZIL.	THIS WORK INVESTIGATED THE OCCURRENCE OF PHARMACEUTICALS AND ENDOCRINE DISRUPTING COMPOUNDS (EDCS) IN RAW SEWAGE (FROM BELO HORIZONTE CITY, MINAS GERAIS STATE, BRAZIL) AND ASSESSED THEIR BEHAVIOR IN DEMO-SCALE UPFLOW ANAEROBIC SLUDGE BLANKET REACTORS (UASB REACTORS) OPERATED AT DIFFERENT HYDRAULIC RETENTION TIMES (HRT). THE DISSOLVED CONCENTRATION OF THE STUDIED MICROPOLLUTANTS IN THE RAW AND TRE…	UNIVERSIDADE FEDERAL DE OURO PRETO; UNIVERSIDADE FEDERAL DE MINAS GERAIS	2025-03-02	10.2166/wst.2012.482	1996-9732	COORDENACAO DE APERFEICOAMENTO DE PESSOAL DE NIVEL SUPERIOR - CAPES; CONSELHO NACIONAL DE DESENVOLVIMENTO CIENTIFICO E TECNOLOGICO - CNPQ; FUNDACAO DE AMPARO A PESQUISA DO ESTADO DE MINAS GERAIS - FAPEMIG; FINANCIADORA DE ESTUDOS E PROJETOS - FINEP	WATER SCI. TECHNOL.	WATER SCIENCE AND TECHNOLOGY	ENGLISH	AQUINO, SERGIO/0000-0001-6058-3218		IWA PUBLISHING	ENGINEERING; ENVIRONMENTAL SCIENCES \& ECOLOGY; WATER RESOURCES	55	OCCURRENCE OF PHARMACEUTICALS AND ENDOCRINE DISRUPTORS IN RAW SEWAGE AND THEIR BEHAVIOR IN UASB REACTORS OPERATED AT DIFFERENT HYDRAULIC RETENTION TIMES	ARTICLE	WOS000313397400008	ENGINEERING, ENVIRONMENTAL; ENVIRONMENTAL SCIENCES; WATER RESOURCES	SCIENCE CITATION INDEX EXPANDED (SCI-EXPANDED)	2012	AQUINO, SF (CORRESPONDING AUTHOR), UNIV FED OURO PRETO, OURO PRETO, BRAZIL	ISI	UNIV FED OURO PRETO;UNIV FED OURO PRETO;UNIV FED MINAS GERAIS	14
		SPONGBERG AL;WITTER JD;ACUNA J;VARGAS;JOSE J;MURILLO M;UMANA G;GOMEZ E;PEREZ;GREIVIN G	COSTA RICA; PHARMACEUTICAL AND PERSONAL CARE PRODUCTS; LIQUID; CHROMATOGRAPHY TANDEM MASS SPECTROMETRY	SPONGBERG, AL (CORRESPONDING AUTHOR), UNIV TOLEDO, DEPT ENVIRONM SCI, 2801 W BANCROFT ST, TOLEDO, OH 43606 USA.; SPONGBERG, ALISON L.; WITTER, JASON D., UNIV TOLEDO, DEPT ENVIRONM SCI, TOLEDO, OH 43606 USA.; ACUNA, JENARO; VARGAS, JOSE; MURILLO, MANUEL; UMANA, GERARDO; GOMEZ, EDDY, UNIV COSTA RICA, CTR INVEST CIENCIAS MAR \& LIMNOL CIMAR, SAN JOSE, COSTA RICA.; PEREZ, GREIVIN, UNIV COSTA RICA, CT…	EIGHTY-SIX WATER SAMPLES WERE COLLECTED IN EARLY 2009 FROM COSTA RICAN SURFACE WATER AND COASTAL LOCATIONS FOR THE ANALYSIS OF 34 PHARMACEUTICAL AND PERSONAL CARE PRODUCT COMPOUNDS (PPCPS). SAMPLING SITES INCLUDED AREAS RECEIVING TREATED AND UNTREATED WASTEWATERS, AND URBAN AND RURAL RUNOFF. PPCPS WERE ANALYZED USING A COMBINATION OF SOLID PHASE EXTRACTION AND LIQUID CHROMATOGRAPHY TANDEM MASS SP…	UNIVERSITY SYSTEM OF OHIO; UNIVERSITY OF TOLEDO; UNIVERSIDAD COSTA RICA; UNIVERSIDAD COSTA RICA	2025-03-02	10.1016/j.watres.2011.10.004		UNITED STATES DEPARTMENT OF AGRICULTURE (USDA) COOPERATIVE STATE RESEARCH, EDUCATION AND EXTENSION SERVICE (CSREES) [2008-38898-19239, 2003-38894-02032]	WATER RES.	WATER RESEARCH	ENGLISH			PERGAMON-ELSEVIER SCIENCE LTD	ENGINEERING; ENVIRONMENTAL SCIENCES \& ECOLOGY; WATER RESOURCES	151	RECONNAISSANCE OF SELECTED PPCP COMPOUNDS IN COSTA RICAN SURFACE WATERS	ARTICLE	WOS000298124500011	ENGINEERING, ENVIRONMENTAL; ENVIRONMENTAL SCIENCES; WATER RESOURCES	SCIENCE CITATION INDEX EXPANDED (SCI-EXPANDED)	2011	SPONGBERG, AL (CORRESPONDING AUTHOR), UNIV TOLEDO, DEPT ENVIRONM SCI, 2801 W BANCROFT ST, TOLEDO, OH 43606 USA	ISI	UNIV TOLEDO;UNIV TOLEDO;UNIV COSTA RICA;UNIV COSTA RICA	15
		RAGUGNETTI M;ADAMS ML;GUIMARAES ATB;SPONCHIADO G;DE VASCONCELOS EC;RIBAS DE R;OLIVEIRA CM	MICRONUCLEUS TEST; IBUPROFEN; FISH; GENOTOXICITY	DE OLIVEIRA, CMR (CORRESPONDING AUTHOR), UNIV POSIT, NUCLEO CIENCIAS BIOL \& SAUDE, PROF PEDRO V PARIGOT DE SOUZA 5300, BR-81280330 CURITIBA, PARANA, BRAZIL.; RAGUGNETTI, MARILAINE; GUIMARAES, ANA T. B.; DE VASCONCELOS, ELIANE CARVALHO; RIBAS DE OLIVEIRA, CINTIA MARA, UNIV POSIT, NUCLEO CIENCIAS BIOL \& SAUDE, BR-81280330 CURITIBA, PARANA, BRAZIL.; ADAMS, MONICA L., UFPE, CTR ACAD VITORIA DE SANT…	MEDICINES AND THEIR METABOLITES HAVE BEEN FOUND AS WATER CONTAMINANTS AT VERY LOW CONCENTRATIONS; MOREOVER, THERE IS NO EXTENSIVE TOXICOLOGICAL DATA TO DETERMINE THE RISKS ASSOCIATED WITH THEIR OCCURRENCE IN WATER RESOURCES. THE IBUPROFEN GENOTOXICITY POTENTIAL TO THE OREOCHROMIS NILOTICUS FISH (TILAPIA), DUE TO NANOGRAMS PER LITER EXPOSURE, WAS EVALUATED USING THE MICRONUCLEUS TEST. ACUTE (48 H)…	UNIVERSIDADE FEDERAL DE PERNAMBUCO; UNIVERSIDADE FEDERAL DE PERNAMBUCO; UNIVERSIDADE FEDERAL DO PARANA	2025-03-02	10.1007/s11270-010-0698-0		UNIVERSIDADE POSITIVO	WATER AIR SOIL POLLUT.	WATER AIR AND SOIL POLLUTION	ENGLISH	DE OLIVEIRA, CINTIA MARA RIBAS/0000-0002-0051-9991 BITTENCOURT GUIMARAES, ANA TEREZA/0000-0002-3633-6484		SPRINGER	ENVIRONMENTAL SCIENCES \& ECOLOGY; METEOROLOGY \& ATMOSPHERIC SCIENCES; WATER RESOURCES	42	IBUPROFEN GENOTOXICITY IN AQUATIC ENVIRONMENT: AN EXPERIMENTAL MODEL USING OREOCHROMIS NILOTICUS	ARTICLE	WOS000290724400032	ENVIRONMENTAL SCIENCES; METEOROLOGY \& ATMOSPHERIC SCIENCES; WATER RESOURCES	SCIENCE CITATION INDEX EXPANDED (SCI-EXPANDED)	2011	DE OLIVEIRA, CMR (CORRESPONDING AUTHOR), UNIV POSIT, NUCLEO CIENCIAS BIOL \& SAUDE, PROF PEDRO V PARIGOT DE SOUZA 5300, BR-81280330 CURITIBA, PARANA, BRAZIL	ISI	UNIV POSIT;UNIV POSIT;CTR ACAD VITORIA DE SANTO ANTAO;UNIV FED PERNAMBUCO;UNIV FED PARANA;UNIV POSIT	15
		ARAUJO L;VILLA N;CAMARGO N;BUSTOS;MAIKELLYS M;GARCIA T;DE JESUS PRIETO A	PHARMACEUTICALS; SURFACE WATERS; KINETICS; PERSISTENCE; ANALYTICAL; METHOD	PRIETO, AD (CORRESPONDING AUTHOR), UNIV ZULIA, FAC ENGN, LAB ANALYT CHEM \& ELECTROCHEM, POB 4011-A-526, MARACAIBO 4011, VENEZUELA.; ARAUJO, LILIA; VILLA, NOREIVA; CAMARGO, NURIS; BUSTOS, MAIKELLYS; GARCIA, THEOBALDO; DE JESUS PRIETO, AVISMELSI, UNIV ZULIA, FAC ENGN, LAB ANALYT CHEM \& ELECTROCHEM, MARACAIBO 4011, VENEZUELA.	THE OCCURRENCE OF PHARMACEUTICALS IN NATURAL WATERS IS A POTENTIAL THREAT TO HUMAN NUTRITION AND ECOSYSTEM QUALITY. THE PERSISTENCE OF THE ACIDIC PHARMACEUTICALS GEMFIBROZIL, NAPROXEN AND MEFENAMIC ACID WAS STUDIED IN SURFACE WATERS OF MARACAIBO LAKE AND TULE RESERVOIR (VENEZUELA) UNDER LABORATORY CONDITIONS. A QUICK AND EASY ANALYTICAL METHOD WAS DEVELOPED FOR THE DETERMINATION OF THE ACIDIC DRU…		2025-03-02	10.1007/s10311-009-0239-5	1610-3661	ONCTI	ENVIRON. CHEM. LETT.	ENVIRONMENTAL CHEMISTRY LETTERS	ENGLISH			SPRINGER HEIDELBERG	CHEMISTRY; ENGINEERING; ENVIRONMENTAL SCIENCES \& ECOLOGY	64	PERSISTENCE OF GEMFIBROZIL, NAPROXEN AND MEFENAMIC ACID IN NATURAL WATERS	ARTICLE	WOS000287708200003	CHEMISTRY, MULTIDISCIPLINARY; ENGINEERING, ENVIRONMENTAL; ENVIRONMENTAL SCIENCES	SCIENCE CITATION INDEX EXPANDED (SCI-EXPANDED)	2011	PRIETO, AD (CORRESPONDING AUTHOR), UNIV ZULIA, FAC ENGN, LAB ANALYT CHEM \& ELECTROCHEM, POB 4011-A-526, MARACAIBO 4011, VENEZUELA	ISI	UNIV ZULIA;UNIV ZULIA	15
		MARTINS AF;VASCONCELOS TG;HENRIQUES D;M. M;FRANK CS;KOENIG A;KUEMMERER K	ANTIBIOTICS; FLUOROQUINOLONES; PHARMACEUTICALS; HOSPITAL WASTEWATER	MARTINS, AF (CORRESPONDING AUTHOR), UNIV FED SANTA MARIA, DEPT QUIM, BR-97105900 SANTA MARIA, RS, BRAZIL.; MARTINS, AYRTON F.; VASCONCELOS, TIBIRICA G.; HENRIQUES, DANIELLE M.; FRANK, CARLA DA S., UNIV FED SANTA MARIA, DEPT QUIM, BR-97105900 SANTA MARIA, RS, BRAZIL.; KOENIG, ARMIN; KUEMMERER, KLAUS, INST ENVIRONM MED, FREIBURG, GERMANY.; KOENIG, ARMIN; KUEMMERER, KLAUS, HOSP EPIDEMIOL, FREIBURG, …	THIS STUDY WAS CARRIED OUT TO EVALUATE THE OCCURRENCE OF THE FLUOROQUINOLONE ANTIMICROBIAL AGENT CIPROFLOXACIN (CIP) IN THE EFFLUENT OF THE HOSPITAL OF THE FEDERAL UNIVERSITY OF SANTA MARIA (HUSM). MEASURED ENVIRONMENTAL CONCENTRATIONS (MECS) OF CIP IN THE HOSPITAL WASTEWATER, BOTH BEFORE (P1) AND AFTER (P2) CESSPIT/FILTER SYSTEM TREATMENT (CFTS), WERE DETERMINED BY MEANS OF SOLID PHASE EXTRACTIO…	UNIVERSIDADE FEDERAL DE SANTA MARIA (UFSM)	2025-03-02	10.1002/clen.200700171	1863-0669		CLEAN-SOIL AIR WATER	CLEAN-SOIL AIR WATER	ENGLISH	KONIG, ARMIN/0000-0003-4667-3852		WILEY	SCIENCE \& TECHNOLOGY - OTHER TOPICS; ENVIRONMENTAL SCIENCES \& ECOLOGY; MARINE \& FRESHWATER BIOLOGY; WATER RESOURCES	89	CONCENTRATION OF CIPROFLOXACIN IN BRAZILIAN HOSPITAL EFFLUENT AND PRELIMINARY RISK AASSESSMENT:: A CASE STUDY	ARTICLE	WOS000254251800013	GREEN \& SUSTAINABLE SCIENCE \& TECHNOLOGY; ENVIRONMENTAL SCIENCES; MARINE \& FRESHWATER BIOLOGY; WATER RESOURCES	SCIENCE CITATION INDEX EXPANDED (SCI-EXPANDED)	2008	MARTINS, AF (CORRESPONDING AUTHOR), UNIV FED SANTA MARIA, DEPT QUIM, BR-97105900 SANTA MARIA, RS, BRAZIL	ISI	UNIV FED SANTA MARIA;UNIV FED SANTA MARIA;INST ENVIRONM MED;HOSP EPIDEMIOL	18
		FERREIRA AP;DE LOURDES C;DA CUNHA N	URBAN AQUATIC ENVIRONMENT; CAFFEINE INDICATOR; ENVIRONMENTAL HEALTH; SANITATION	FUNDACAO OSWALDO CRUZ, SERGIO AROUCA NATL SCH PUBL HLTH, RUA LEOPOLDO BULHOES 1480, BR-21041210 RIO DE JANEIRO, BRAZIL.; FUNDACAO OSWALDO CRUZ, SERGIO AROUCA NATL SCH PUBL HLTH, BR-21041210 RIO DE JANEIRO, BRAZIL.	THIS STUDY AIMED TO EVALUATE THE CO-OCCURRENCE OF CAFFEINE AND THE EXTENT OF ITS INFLUENCE FRONT TO OTHER TRADITIONAL WATER QUALITY PARAMETERS ( MICROBIOLOGICAL INDICATOR DATA) IN WAY TO CHARACTERIZE IT AS AN EFFICIENT POLLUTION INDICATOR OF ANTHROPOGENIC ORIGIN IN URBAN AQUATIC ENVIRONMENTS. CAFFEINE IS A CONSTITUENT OF A VARIETY OF BEVERAGES ( COFFEE, TEA AND CAFFEINATED SOFT DRINKS) AND OF NUM…	FUNDACAO OSWALDO CRUZ	2025-03-02	10.1080/09603120500155898	1369-1619		INT. J. ENVIRON. HEALTH RES.	INTERNATIONAL JOURNAL OF ENVIRONMENTAL HEALTH RESEARCH	ENGLISH	PACHECO FERREIRA, ALDO/0000-0002-7122-5042		TAYLOR \& FRANCIS LTD	ENVIRONMENTAL SCIENCES \& ECOLOGY; PUBLIC, ENVIRONMENTAL \& OCCUPATIONAL HEALTH	28	ANTHROPIC POLLUTION IN AQUATIC ENVIRONMENT: DEVELOPMENT OF A CAFFEINE INDICATOR	ARTICLE	WOS000230303000006	ENVIRONMENTAL SCIENCES; PUBLIC, ENVIRONMENTAL \& OCCUPATIONAL HEALTH	SCIENCE CITATION INDEX EXPANDED (SCI-EXPANDED)	2005	FUNDACAO OSWALDO CRUZ, SERGIO AROUCA NATL SCH PUBL HLTH, RUA LEOPOLDO BULHOES 1480, BR-21041210 RIO DE JANEIRO, BRAZIL	ISI	SERGIO AROUCA NATL SCH PUBL HLTH;SERGIO AROUCA NATL SCH PUBL HLTH	21
		CARDENAS-SORACA DM;BARRA-RIOS RO;MUELLER J;F. F;HAWKER DW;KASERZON SL		CÁRDENAS-SORACÁ, DM (CORRESPONDING AUTHOR), UNIV CONCEPCION, FAC PHARM, DEPT INSTRUMENTAL ANAL, POB 160-C, CONCEPCION, CHILE.; KASERZON, SL (CORRESPONDING AUTHOR), UNIV QUEENSLAND, QUEENSLAND ALLIANCE ENVIRONM HLTH SCI QAEHS, 20 CORNWALL ST, WOOLLOONGABBA, QLD 4102, AUSTRALIA.; CARDENAS-SORACA, DIANA M., UNIV CONCEPCION, FAC PHARM, DEPT INSTRUMENTAL ANAL, POB 160-C, CONCEPCION, CHILE.; BARRA-RIOS…		UNIVERSIDAD DE CONCEPCION; UNIVERSIDAD DE CONCEPCION; UNIVERSIDAD DE CONCEPCION; UNIVERSITY OF QUEENSLAND; GRIFFITH UNIVERSITY	2025-03-02	10.1016/j.envres.2020.109738	1096-0953	CONICYT [21171728]; FONDECYT [1180063]; CRHIAM CONICYT/FONDAP [15130015]	ENVIRON. RES.	ENVIRONMENTAL RESEARCH	ENGLISH	KASERZON, SARIT/0000-0002-6744-1279 BARRA, RICARDO O/0000-0002-1567-7722 CARDENAS-SORACA, DIANA M/0000-0003-3592-6295		ACADEMIC PRESS INC ELSEVIER SCIENCE	ENVIRONMENTAL SCIENCES \& ECOLOGY; PUBLIC, ENVIRONMENTAL \& OCCUPATIONAL HEALTH	6	<I>IN</I>-<I>SITU</I> CALIBRATION OF A MICROPOROUS POLYETHYLENE PASSIVE SAMPLING DEVICE WITH POLAR ORGANIC MICROPOLLUTANTS IN THE CHILLAN RIVER, CENTRAL CHILE	ARTICLE	WOS000564655700005	ENVIRONMENTAL SCIENCES; PUBLIC, ENVIRONMENTAL \& OCCUPATIONAL HEALTH	SCIENCE CITATION INDEX EXPANDED (SCI-EXPANDED)	2020	CÁRDENAS-SORACÁ, DM (CORRESPONDING AUTHOR), UNIV CONCEPCION, FAC PHARM, DEPT INSTRUMENTAL ANAL, POB 160-C, CONCEPCION, CHILE	ISI	UNIV CONCEPCION;UNIV QUEENSLAND;UNIV CONCEPCION;UNIV CONCEPCION;UNIV CONCEPCION;UNIV QUEENSLAND;GRIFFITH UNIV	6

## Sheet: Main informations
		Figure S1 - Main informations

## Sheet:  Annual Scientific Production
	Table S1- Annual Scientific Production
	Year	Articles
	2005	1
	2006	0
	2007	0
	2008	1
	2009	0
	2010	0
	2011	3
	2012	1
	2013	5
	2014	7
	2015	3
	2016	4
	2017	10
	2018	14
	2019	13
	2020	15
	2021	28
	2022	14
	2023	19
	2024	16

## Sheet: Sources' Production over Time
			Table S2 - Sources' Production over Time
			Year	SCIENCE OF THE TOTAL ENVIRONMENT	ENVIRONMENTAL SCIENCE AND POLLUTION RESEARCH	CHEMOSPHERE	ENVIRONMENTAL POLLUTION	MARINE POLLUTION BULLETIN
			2005	0	0	0	0	0
			2006	0	0	0	0	0
			2007	0	0	0	0	0
			2008	0	0	0	0	0
			2009	0	0	0	0	0
			2010	0	0	0	0	0
			2011	0	0	0	0	0
			2012	0	0	0	0	0
			2013	2	0	1	0	0
			2014	3	2	1	0	0
			2015	3	4	1	0	0
			2016	6	4	1	0	0
			2017	9	5	2	0	1
			2018	14	7	6	0	1
			2019	16	8	10	1	2
			2020	21	9	10	2	2
			2021	24	14	12	5	3
			2022	27	17	14	5	3
			2023	34	17	15	8	4
			2024	38	17	15	8	6

## Sheet: Most Relevant Sources
	Table S3 - Most Relevant Sources
	Sources	Articles
	SCIENCE OF THE TOTAL ENVIRONMENT	38
	ENVIRONMENTAL SCIENCE AND POLLUTION RESEARCH	17
	CHEMOSPHERE	15
	ENVIRONMENTAL POLLUTION	8
	MARINE POLLUTION BULLETIN	6
	WATER AIR AND SOIL POLLUTION	5
	BULLETIN OF ENVIRONMENTAL CONTAMINATION AND TOXICOLOGY	4
	ECOTOXICOLOGY AND ENVIRONMENTAL SAFETY	4
	ENVIRONMENTAL TOXICOLOGY AND CHEMISTRY	4
	ECOTOXICOLOGY	3
	FRONTIERS IN ENVIRONMENTAL SCIENCE	3
	WATER RESEARCH	3
	AQUATIC TOXICOLOGY	2
	ARCHIVES OF ENVIRONMENTAL CONTAMINATION AND TOXICOLOGY	2
	CLEAN-SOIL AIR WATER	2
	ENVIRONMENTAL MONITORING AND ASSESSMENT	2
	ENVIRONMENTAL RESEARCH	2
	MARINE ENVIRONMENTAL RESEARCH	2
	WATER	2
	AGRICULTURAL WATER MANAGEMENT	1
	COMPARATIVE BIOCHEMISTRY AND PHYSIOLOGY C-TOXICOLOGY \& PHARMACOLOGY	1
	CURRENT OPINION IN ENVIRONMENTAL SCIENCE \& HEALTH	1
	DRUG AND CHEMICAL TOXICOLOGY	1
	ECOLOGICAL INDICATORS	1
	ENVIRONMENTAL CHEMISTRY LETTERS	1
	ENVIRONMENTAL MANAGEMENT	1
	ENVIRONMENTAL SCIENCE-WATER RESEARCH \& TECHNOLOGY	1
	ENVIRONMENTAL TECHNOLOGY	1
	ENVIRONMENTAL TOXICOLOGY AND PHARMACOLOGY	1
	GROUNDWATER FOR SUSTAINABLE DEVELOPMENT	1
	INTERNATIONAL JOURNAL OF ENVIRONMENTAL ANALYTICAL CHEMISTRY	1
	INTERNATIONAL JOURNAL OF ENVIRONMENTAL HEALTH RESEARCH	1
	INTERNATIONAL JOURNAL OF ENVIRONMENTAL RESEARCH AND PUBLIC HEALTH	1
	INTERNATIONAL REVIEW OF HYDROBIOLOGY	1
	JOURNAL OF ENVIRONMENTAL MANAGEMENT	1
	JOURNAL OF ENVIRONMENTAL SCIENCE AND HEALTH PART A-TOXIC/HAZARDOUS SUBSTANCES \& ENVIRONMENTAL ENGINEERING	1
	JOURNAL OF GREAT LAKES RESEARCH	1
	JOURNAL OF HAZARDOUS MATERIALS	1
	JOURNAL OF SOILS AND SEDIMENTS	1
	JOURNAL OF THE AMERICAN WATER RESOURCES ASSOCIATION	1
	JOURNAL OF XENOBIOTICS	1
	MARINE AND FRESHWATER RESEARCH	1
	RBRH-REVISTA BRASILEIRA DE RECURSOS HIDRICOS	1
	REVISTA BRASILEIRA DE CIENCIAS AMBIENTAIS	1
	REVISTA ELETRONICA EM GESTAO EDUCACAO E TECNOLOGIA AMBIENTAL	1
	SAR AND QSAR IN ENVIRONMENTAL RESEARCH	1
	SUSTAINABILITY	1
	TOXICS	1
	WATER SCIENCE AND TECHNOLOGY	1

## Sheet: Core Sources by Bradford's Law
				Table S4 - Core Sources by Bradford's Law
				Journal	Rank	Freq	cumFreq	Zone
				SCIENCE OF THE TOTAL ENVIRONMENT	1	38	38	Zone 1
				ENVIRONMENTAL SCIENCE AND POLLUTION RESEARCH	2	17	55	Zone 1
				CHEMOSPHERE	3	15	70	Zone 2
				ENVIRONMENTAL POLLUTION	4	8	78	Zone 2
				MARINE POLLUTION BULLETIN	5	6	84	Zone 2
				WATER AIR AND SOIL POLLUTION	6	5	89	Zone 2
				BULLETIN OF ENVIRONMENTAL CONTAMINATION AND TOXICOLOGY	7	4	93	Zone 2
				ECOTOXICOLOGY AND ENVIRONMENTAL SAFETY	8	4	97	Zone 2
				ENVIRONMENTAL TOXICOLOGY AND CHEMISTRY	9	4	101	Zone 2
				ECOTOXICOLOGY	10	3	104	Zone 2
				FRONTIERS IN ENVIRONMENTAL SCIENCE	11	3	107	Zone 3
				WATER RESEARCH	12	3	110	Zone 3
				AQUATIC TOXICOLOGY	13	2	112	Zone 3
				ARCHIVES OF ENVIRONMENTAL CONTAMINATION AND TOXICOLOGY	14	2	114	Zone 3
				CLEAN-SOIL AIR WATER	15	2	116	Zone 3
				ENVIRONMENTAL MONITORING AND ASSESSMENT	16	2	118	Zone 3
				ENVIRONMENTAL RESEARCH	17	2	120	Zone 3
				MARINE ENVIRONMENTAL RESEARCH	18	2	122	Zone 3
				WATER	19	2	124	Zone 3
				AGRICULTURAL WATER MANAGEMENT	20	1	125	Zone 3
				COMPARATIVE BIOCHEMISTRY AND PHYSIOLOGY C-TOXICOLOGY \& PHARMACOLOGY	21	1	126	Zone 3
				CURRENT OPINION IN ENVIRONMENTAL SCIENCE \& HEALTH	22	1	127	Zone 3
				DRUG AND CHEMICAL TOXICOLOGY	23	1	128	Zone 3
				ECOLOGICAL INDICATORS	24	1	129	Zone 3
				ENVIRONMENTAL CHEMISTRY LETTERS	25	1	130	Zone 3
				ENVIRONMENTAL MANAGEMENT	26	1	131	Zone 3
				ENVIRONMENTAL SCIENCE-WATER RESEARCH \& TECHNOLOGY	27	1	132	Zone 3
				ENVIRONMENTAL TECHNOLOGY	28	1	133	Zone 3
				ENVIRONMENTAL TOXICOLOGY AND PHARMACOLOGY	29	1	134	Zone 3
				GROUNDWATER FOR SUSTAINABLE DEVELOPMENT	30	1	135	Zone 3
				INTERNATIONAL JOURNAL OF ENVIRONMENTAL ANALYTICAL CHEMISTRY	31	1	136	Zone 3
				INTERNATIONAL JOURNAL OF ENVIRONMENTAL HEALTH RESEARCH	32	1	137	Zone 3
				INTERNATIONAL JOURNAL OF ENVIRONMENTAL RESEARCH AND PUBLIC HEALTH	33	1	138	Zone 3
				INTERNATIONAL REVIEW OF HYDROBIOLOGY	34	1	139	Zone 3
				JOURNAL OF ENVIRONMENTAL MANAGEMENT	35	1	140	Zone 3
				JOURNAL OF ENVIRONMENTAL SCIENCE AND HEALTH PART A	36	1	141	Zone 3
				JOURNAL OF GREAT LAKES RESEARCH	37	1	142	Zone 3
				JOURNAL OF HAZARDOUS MATERIALS	38	1	143	Zone 3
				JOURNAL OF SOILS AND SEDIMENTS	39	1	144	Zone 3
				JOURNAL OF THE AMERICAN WATER RESOURCES ASSOCIATION	40	1	145	Zone 3
				JOURNAL OF XENOBIOTICS	41	1	146	Zone 3
				MARINE AND FRESHWATER RESEARCH	42	1	147	Zone 3
				RBRH-REVISTA BRASILEIRA DE RECURSOS HIDRICOS	43	1	148	Zone 3
				REVISTA BRASILEIRA DE CIENCIAS AMBIENTAIS	44	1	149	Zone 3
				REVISTA ELETRONICA EM GESTAO EDUCACAO E TECNOLOGIA AMBIENTAL	45	1	150	Zone 3
				SAR AND QSAR IN ENVIRONMENTAL RESEARCH	46	1	151	Zone 3
				SUSTAINABILITY	47	1	152	Zone 3
				TOXICS	48	1	153	Zone 3
				WATER SCIENCE AND TECHNOLOGY	49	1	154	Zone 3

## Sheet: Authors' Production over Time
			Table S5 -Authors' Production over Time
			Author	year	freq	Total Citation (TC)	TCpY
			BARCELO D	2013	1	282	21.692
			BARCELO D	2015	1	28	2.545
			BARCELO D	2018	2	320	40
			BARCELO D	2022	1	33	8.25
			CORREIA AT	2020	1	39	6.5
			CORREIA AT	2021	2	38	7.6
			CORREIA AT	2022	3	34	8.5
			CORREIA AT	2023	1	1	0.333
			CORREIA AT	2024	1	1	0.5
			FONTES MK	2017	1	24	2.667
			FONTES MK	2019	1	29	4.143
			FONTES MK	2021	1	20	4
			FONTES MK	2022	1	5	1.25
			FONTES MK	2024	1	0	0
			GUIMARAES LL	2016	1	165	16.5
			GUIMARAES LL	2020	1	39	6.5
			GUIMARAES LL	2021	2	38	7.6
			GUIMARAES LL	2022	3	34	8.5
			GUIMARAES LL	2024	1	1	0.5
			HERNANDEZ F	2016	1	57	5.7
			HERNANDEZ F	2017	1	64	7.111
			HERNANDEZ F	2018	1	194	24.25
			HERNANDEZ F	2020	1	63	10.5
			HERNANDEZ F	2021	1	33	6.6
			HERNANDEZ F	2022	1	15	3.75
			MARANHO LA	2016	1	165	16.5
			MARANHO LA	2017	1	24	2.667
			MARANHO LA	2019	2	53	7.571
			MARANHO LA	2021	1	20	4
			MARANHO LA	2022	1	5	1.25
			MARANHO LA	2024	1	0	0
			MARTINS AF	2008	1	89	4.944
			MARTINS AF	2013	1	28	2.154
			MARTINS AF	2017	1	17	1.889
			MARTINS AF	2018	1	41	5.125
			MARTINS AF	2019	1	35	5
			PUSCEDDU FH	2016	1	165	16.5
			PUSCEDDU FH	2017	1	24	2.667
			PUSCEDDU FH	2018	1	50	6.25
			PUSCEDDU FH	2019	2	41	5.857
			PUSCEDDU FH	2021	1	20	4
			ROVERI V	2020	1	39	6.5
			ROVERI V	2021	2	38	7.6
			ROVERI V	2022	3	34	8.5
			ROVERI V	2023	1	1	0.333
			ROVERI V	2024	1	1	0.5
			SEABRA PEREIRA CD	2016	1	165	16.5
			SEABRA PEREIRA CD	2018	1	50	6.25
			SEABRA PEREIRA CD	2019	3	65	9.286
			SEABRA PEREIRA CD	2021	2	23	4.6

## Sheet: Author Productivity through Lot
			Table S6 - Author Productivity through Lotka's Law
			Documents written	N. of Authors	Proportion of Authors
			1	714	0.843
			2	77	0.091
			3	36	0.043
			4	6	0.007
			5	7	0.008
			6	2	0.002
			7	2	0.002
			8	3	0.004

## Sheet: Most Relevant Affiliations
			Table S7 - Most Relevant Affiliations
			Affiliation	Articles
			UNIV SAO PAULO	23
			UNIV FED PARANA	19
			UNIV FED SAO PAULO	19
			UNIV ESTADUAL CAMPINAS	16
			UNIV NACL CORDOBA	16
			CTR INTERDISCIPLINAR INVEST MARINHA AND AMBIENTAL C	12
			UNIV FED MINAS GERAIS	12
			UNIV FED SANTA MARIA	12
			UNIV SANTA CECILIA	12
			UNIV COSTA RICA	11
			UNIV NACL AUTONOMA MEXICO	10
			UNIV ANTIOQUIA	9
			UNIV AVEIRO	8
			UNIV CUENCA	8
			UNIV FED RIO GRANDE DO SUL	8
			UNIV FERNANDO PESSOA FCS UFP	8
			UNIV METROPOLITANA SANTOS UNIMES	8
			INST ENVIRONM ASSESSMENT AND WATER RES IDAEA	7
			PONTIFICIA UNIV CATOLICA ECUADOR	7
			UNIV AUTONOMA ESTADO MORELOS	7
			UNIV CADIZ	7
			UNIV FED JUIZ DE FORA	7
			UNIV FED RIO GRANDE FURG	7
			UNIV FED SAO CARLOS	7
			UNIV PORTO	7
			UNIV PORTO ICBAS UP	7
			UNIV REG AMAZON IKIAM	7
			UNIV SANTA CECILIA UNISANTA	7
			FED UNIV OURO PRETO UFOP	6
			UNIV AUTONOMA ESTADO MEXICO	6
			UNIV BATH	6
			UNIV ESTADUAL PAULISTA	6
			UNIV FED SANTA CATARINA	6
			UNIV GIRONA	6
			FED TECHNOL UNIV PARANA	5
			FED UNIV SAO CARLOS UFSCAR	5
			FUNDACAO UNIV REG BLUMENAU	5
			SAO PAULO STATE UNIV UNESP	5
			UNIV ANTIOQUIA UDEA	5
			UNIV FED MARANHAO	5
			UNIV FED OURO PRETO	5
			ARIZONA STATE UNIV	4
			CASTELLON DE LA PLANA	4
			CATALAN INST WATER RES ICRA	4
			CEMSA CTR ESPECTROMETRIA MASSAS APLICADA	4
			FED UNIV SAO PAULO UNIFESP	4
			INST POLITECN NACL	4
			ISLAS-FLORES	4
			PONTIFICIA UNIV CATOLICA MINAS GERAIS	4
			UNIV BRASILIA	4
			UNIV CONCEPCION	4
			UNIV FED RIO GRANDE DO SUL UFRGS	4
			UNIV FED SERGIPE	4
			UNIV GUADALAJARA	4
			UNIV REPUBL	4
			UNIV TECNOL FED PARANA	4
			CIUDAD UNIV	3
			CORP UNIV REMINGTON	3
			DEPT ENVIRONM CHEM	3
			FED UNIV GRANDE DOURADOS UFGD	3
			SANTA CECILIA UNIV UNISANTA	3
			SOARES	3
			UNIV ANTONIO NARINO	3
			UNIV COLIMA	3
			UNIV FED PERNAMBUCO	3
			UNIV FED RIO DE JANEIRO	3
			UNIV FED VICOSA	3
			UNIV FERNANDO PESSOA FCT UFP	3
			UNIV FERNANDO PESSOA UFP	3
			UNIV NACL COMAHUE	3
			UNIV NACL LA PLATA UNLP	3
			UNIV NACL LITORAL	3
			UNIV NACL MAR DEL PLATA UNMDP	3
			UNIV POSIT	3
			UNIV VALLE	3
			ARCHUNDIA	2
			AVDA SOS BAYNAT	2
			CANANEIA RES INST	2
			CAPES FDN	2
			CATALAN INST WATER RES ICRA CERCA	2
			CTR AGUA AMER LATINA AND CARIBE	2
			CTR INTERDISCIPLINAR INVEST MARINHA AND AMBIENTAL CI	2
			CTR REG UNIV BARILOCHE	2
			EM (CORRESPONDING AUTHOR)	2
			FED UNIV JUIZ DE FORA UFJF	2
			FLUMINENSE FED UNIV	2
			G. FLORES	2
			INST ENVIRONM RES	2
			INST INVEST MARINAS AND COSTERAS IIMYC	2
			INST NACL LIMNOL	2
			INST OSWALDO CRUZ	2
			INTA CTR REG BUENOS AIRES SUR	2
			KWR WATERCYCLE RES INST	2
			LAB AVALIACAO AND PROMOCAO SAUDE AMBIENTAL	2
			LAB FED DEF AGR LFDA RS	2
			NATASCHA	2
			NORWEGIAN INST WATER RES NIVA	2
			POLYTECH UNIV METROPOLITAN AREA GUADALAJARA	2
			PONTIFICIA UNIV CATOLICA RIO DE JANEIRO	2
			PONTIFICIA UNIV JAVERIANA	2
			QUARESMA	2
			RIO DE JANEIRO AQUARIUM RES CTR	2
			RIO DE JANEIRO STATE UNIV UERJ	2
			SCH ENGN AND SCI	2
			SERGIO AROUCA NATL SCH PUBL HLTH	2
			SETOR LAB AVANCADO	2
			STATE UNIV MIDWEST UNICTR	2
			UNIV ATACAMA	2
			UNIV AUTONOMA NUEVO LEON UANL	2
			UNIV AZUAY	2
			UNIV BARCELONA	2
			UNIV CAUCA	2
			UNIV ESTADUAL MARINGA	2
			UNIV FED BAHIA	2
			UNIV FED BAHIA UFBA	2
			UNIV FED OURO PRETO UFOP	2
			UNIV FED RIO GRANDE	2
			UNIV FED RIO GRANDE IO FURG	2
			UNIV FED RIO GRANDE PPGO FURG	2
			UNIV FED SANTA CATARINA UFSC	2
			UNIV FEEVALE	2
			UNIV GRENOBLE ALPES	2
			UNIV JAUME I UJI	2
			UNIV METROPOLITANADE SANTOS UNIMES	2
			UNIV MONTREAL	2
			UNIV NACL LA PLATA	2
			UNIV NACL LUJAN	2
			UNIV NACL MAR DEL PLATA	2
			UNIV NACL MOQUEGUA	2
			UNIV NATL CORDOBA	2
			UNIV POSITIVO	2
			UNIV QUEENSLAND	2
			UNIV SIMON BOLIVAR	2
			UNIV TECNOL FED PARANA UTFPR	2
			UNIV TOLEDO	2
			UNIV VALENCIA	2
			UNIV VALLADOLID	2
			UNIV ZULIA	2
			WATER SCI AND TECHNOL	2
			ANDRESSA DOS SANTOS	1
			ANTHROPOL UNIV GUADALAJARA	1
			ARGENTINA.	1
			ARIZONA STATE UNIV FDN	1
			AVDA SOS BAYNAT S-N	1
			BAIANO FED INST	1
			BAYLOR UNIV	1
			BINGHAMTON UNIV	1
			BOSCH-OREA	1
			BUENOS AIRES	1
			CATALAN INST RES AND ADV STUDIES ICREA	1
			CC (CORRESPONDING AUTHOR)	1
			CIBICI CTR INVEST BIOQUIM CLIN AND INMUNOL	1
			CME (CORRESPONDING AUTHOR)	1
			COOPERAT ELECTR BARILOCHE	1
			CORNELL UNIV	1
			CORP UNIV REMINGTON UNIREMINGTON	1
			CTR ACAD VITORIA DE SANTO ANTAO	1
			CTR ENERGIA NUCL AGR	1
			CTR FED EDUC TECNOL CEFET MG	1
			CTR INTERDISCIPLINAR INVESTIGACA MARINHA AND AMBIENT	1
			CTR INVEST BIOQUIM CLIN AND IMMUNOL CIBICI	1
			CTR INVEST INGN AND CIENCIAS APLICADA CIICAP	1
			CTR INVEST MEDIO AMBIENTE	1
			CTR NACL INNOVAC BIOTECNOL CENIBIOT	1
			CTR PHARM INNOVAT AND OUTCOMES	1
			DEPT CIVIL ENVIRONM AND GEOMAT ENGN	1
			DIRECC LAB AND INNOVAC AMBIENTAL	1
			DO NASCIMENTO	1
			DOLORES HERNANDEZ-NAVARRO	1
			DPTO BIOQUIM CLIN	1
			ENVIRONM AND PUBL HLTH ANALYT CHEM	1
			ENVIRONM CO STATE SAO PAULO CETESB	1
			FAC CIENCIAS EXACTAS AND NAT FCEN	1
			FAC CIENCIAS QUIM AND INGN	1
			FAC HUMANIDADES AND CIENCIAS	1
			FAC PEQUENO PRINCIPE	1
			FASCINELI	1
			FED INST EDUC SCI AND TECHNOL MARANHAO	1
			FED INST EDUC SCI AND TECHNOL SOUTH MINAS GERAIS IF	1
			FED UNIV ALFENAS UNIFAL MG	1
			FED UNIV AMAZON	1
			FED UNIV MINAS GERAIS UFMG	1
			FED UNIV SANTA MARIA UFSM	1
			FLORES-NUNES	1
			FLORIDA INT UNIV	1
			FUNDACAO UNIV FED RIO GRANDE	1
			G (CORRESPONDING AUTHOR)	1
			GEISINGER COMMONWEALTH SCH MED	1
			GFL ENVIRONM INC	1
			GOETHE UNIV FRANKFURT MAIN	1
			GRIFFITH UNIV	1
			HELMHOLTZ CTR ENVIRONM RES	1
			HOSP CLIN PORTO ALEGRE	1
			HOSP EPIDEMIOL	1
			IMDEA WATER INST	1
			IMPERIAL COLL LONDON	1
			INST ADV MAT SUSTAINABLE MFG	1
			INST ARGENTINO NIVOL GLACIOL AND CIENCIAS AMBIENTALE	1
			INST CATARINENSE SANIDADE AGR ICASA	1
			INST ECOL AND DESARROLLO SUSTENTABLE CONICET UNLU	1
			INST ENVIRONM ASSESSMENT AND WATER RES CSIC	1
			INST ENVIRONM MED	1
			INST HABITAT AND AMBIENTE IHAM	1
			INTERDISCIPLINARY CTR MARINE AND ENVIRONM RES	1
			LA SALLE UNIV	1
			LAB ANAL CHIM AND BIOANAL	1
			LAB BIOACESSIBIL	1
			LAB NACL AGR LANAGRO RS	1
			LABNACL AGR LANAGRO RS	1
			LASA LAB	1
			LC (CORRESPONDING AUTHOR)	1
			MANJARRES-LOPEZ	1
			MASARYK UNIV	1
			MJ (CORRESPONDING AUTHOR)	1
			NASCIMENTO	1
			NATL INST FORENS SCI AND TECHNOL INCT FORENSE	1
			NATL UNIV MOQUEGUA	1
			NEWCASTLE UNIV	1
			NORTHUMBRIA UNIV	1
			O (CORRESPONDING AUTHOR)	1
			PAULISTA STATE UNIV UNESP	1
			PM (CORRESPONDING AUTHOR)	1
			PONTIFICAL UNIV CATOLICA MINAS GERAIS	1
			PONTIFICIA UNIV CATOLICA ECUADOR SEDE ESMERALDAS	1
			POSIT UNIV	1
			PRESTES	1
			PRISCILA MARIA	1
			RES INST PELE PEQUENO PRINCIPE	1
			RIO GRANDE DO SUL STATE UNIV UERGS	1
			RJDF (CORRESPONDING AUTHOR)	1
			ROBERT GORDON UNIV	1
			RP (CORRESPONDING AUTHOR)	1
			S (CORRESPONDING AUTHOR)	1
			SANTA LUZIA FAC	1
			SAO PAULO STATE UNIV	1
			SCHEIBLER	1
			SCHNEIDER	1
			SCI AND TECHNOL CAMPUS UNIV ALCALA	1
			SEPOR LABORATORIAL AVANCADO SANTA CATARINA SLAV SC	1
			SETOR LAB AVANCADO SANTA CATARINA SLAV SC	1
			SPAIN.	1
			STATE INST ENVIRONM	1
			STATE UNIV JULIO DE MESQUITA FILHO UNESP	1
			STATE UNIV MATO GROSSO DO SUL UEMS	1
			STATE UNIV MIDWEST UNICENTRO	1
			STATE UNIV NORTE FLUMINENSE DARCY RIBEIRO	1
			STATE UNIV PONTA GROSSA UEPG	1
			STATE UNIV SAO PAULO	1
			STOCKHOLM UNIV	1
			TAVARES	1
			TECH UNIV MUNICH	1
			THAYRES S.	1
			TMA (CORRESPONDING AUTHOR)	1
			TODESCHINI	1
			TORRES	1
			UCA UNIV CADIZ	1
			UFZ HELMHOLTZ CTR ENVIRONM RES	1
			UNESP UNIV ESTADUAL PAULISTA JULIO DE MESQUITA	1
			UNIFESP UNIV FED SAO PAULO	1
			UNISANTA UNIV SANTA CECILIA	1
			UNIV ALGARVE	1
			UNIV AMAZONIA	1
			UNIV AMERICAS	1
			UNIV AMSTERDAM	1
			UNIV AUSTRAL CHILE	1
			UNIV BERNARDO OHIGGINS	1
			UNIV BUENOS AIRES	1
			UNIV CALDAS	1
			UNIV CARABOBO	1
			UNIV COIMBRA	1
			UNIV CORDOBA	1
			UNIV ESTADO RIO DE JANEIRO	1
			UNIV ESTADUAL PAULISTA UNESP	1
			UNIV FED AMAZONAS	1
			UNIV FED CEARA	1
			UNIV FED ESTADO RIO DE JANEIRO	1
			UNIV FED JUIZ DE FORA UFJF	1
			UNIV FED LAVRAS	1
			UNIV FED PARA	1
			UNIV FED PARAIBA	1
			UNIV FED RIO GRANDE PPGQTA FURG	1
			UNIV FED RIO JANEIRO	1
			UNIV FED SAO PAULO UNIFESP	1
			UNIV GIRONA UDG	1
			UNIV GOTHENBURG	1
			UNIV JAEN	1
			UNIV LAS AMERICAS	1
			UNIV LOUISVILLE	1
			UNIV NACL	1
			UNIV NACL ALTIPLANO	1
			UNIV NACL ALTIPLANO PUNO	1
			UNIV NACL AUTONOMA MEXICO ICAT UNAM	1
			UNIV NACL BUENOS AIRES	1
			UNIV NACL COLOMBIA	1
			UNIV NACL CUYO UNCUYO	1
			UNIV NACL MAR PLATA UNMDP	1
			UNIV NACL TORIBIO RODRIGUEZ MENDOZA AMAZONAS	1
			UNIV PABLO OLAVIDE	1
			UNIV PERNAMBUCO	1
			UNIV POLITECN ESTADO MORELOS	1
			UNIV PORTO ICBASUP	1
			UNIV PORTO UP	1
			UNIV QUEBEC MONTREAL	1
			UNIV REGIAO JOINVILLE UNIVILLE	1
			UNIV RIBEIRAO PRETO UNAERP	1
			UNIV SURREY	1
			UNIV TEXAS RIO GRANDE VALLEY	1
			UNIV TOULOUSE	1
			UNIV TRAS OS MONTES AND ALTO DOURO UTAD	1
			UNIV TRAS OS MONTES AND ALTO DOURO UTAD ECVA	1
			UNIV TUBINGEN	1
			UNIV VIC CENT UNIV CATALONIA	1
			WATER AND SOIL QUAL RES GRP	1

[truncated: 1 more sheets: Completeness of metadata]
